# Supplementary material for: On the analysis of glycomics mass spectrometry data via the regularized area under the ROC curve
Source: BMC Bioinformatics. 2007 Dec 12;8:477. doi: 10.1186/1471-2105-8-477 (PMC2211327; doi:10.1186/1471-2105-8-477)
Supplement: Additional file 1 — Simulated data with different combinations of n and p used to evaluate TGDR-AUC algorithm. [file 1471-2105-8-477-S1.zip]

Archive with 13 entries (12 files):
- simulation_data/simup10n10.txt
- simulation_data/simup10n25.txt
- simulation_data/simup10n5.txt
- simulation_data/simup10n50.txt
- simulation_data/simup25n10.txt
- simulation_data/simup25n25.txt
- simulation_data/simup25n5.txt
- simulation_data/simup25n50.txt
- simulation_data/simup50n10.txt
- simulation_data/simup50n25.txt
- simulation_data/simup50n5.txt
- simulation_data/simup50n50.txt
- simulation_data/
