# Supplementary material for: On the analysis of glycomics mass spectrometry data via the regularized area under the ROC curve
Source: BMC Bioinformatics. 2007 Dec 12;8:477. doi: 10.1186/1471-2105-8-477 (PMC2211327; doi:10.1186/1471-2105-8-477)
Supplement: Additional file 1 — Simulated data with different combinations of n and p used to evaluate TGDR-AUC algorithm. [file 1471-2105-8-477-S1.zip › simulation_data/simup10n10.txt]

-1 0.0704309367574751 0.0180052537471056 0.354975243564695 0.472000256180763 1.72538353680613 2.7451324405751 0.730321915778232 1.61751678763869 0.448230185298351 0.402871548198164
-1 0.0461641093716025 0.085536275524646 1.3468729648319 1.07114145993711 2.19665540183399 1.41475712397996 1.80555411233547 0.830377232847546 0.0485316545688854 1.01575652412595
-1 0.090325765311718 1.20442254464598 1.34910764354737 0.578738237265497 2.91791380925064 0.0453991466201842 1.06011188026042 1.14476254391940 0.393522624392062 0.141133368946612
-1 0.155890570487827 2.3450534994385 0.429735554986046 0.104735288303345 0.372793007642031 2.20062775514876 3.28615568561440 0.407765769865364 1.18997255801679 0.27944536147359
-1 0.186637113336474 0.247599413618445 2.64132832536910 1.47041780381454 0.0318906743482629 0.188768117222935 0.0730035436525329 0.699062149536616 1.35628770567001 0.248400002283624
-1 0.105903146322817 0.0112972534261644 0.153280101397259 0.926341182510269 0.841192482928646 0.494936826638877 1.06844146355702 1.52193350709024 0.977535511467605 3.89192626418030
-1 0.342107359785587 3.06556937081699 0.548040483451 0.333989186135385 0.632168741896749 2.00064595594051 0.0231037429857667 0.734274981933615 2.77906247211580 1.22473734985561
-1 0.348593174945563 0.790408410089922 1.47719863234999 1.76697099759224 1.04641832220824 0.896377107086492 0.854979633311641 1.25841090917112 0.52448478480801 0.303355682159069
-1 0.574262436013669 0.103149834554642 0.0220986964515636 0.149367208126932 0.231624176260084 1.707611143505 2.16962277245262 0.128279580196315 0.0556595451198518 0.340038092806935
-1 1.37228304888577 0.169783777234152 1.8218526559973 0.0213556108064950 1.26545660379798 1.71586804828587 1.44241116238501 3.34998290223961 0.0780077198204704 0.221522167790681
1 1.07043093675748 1.01800525374711 1.35497524356470 1.47200025618076 2.72538353680613 3.7451324405751 1.73032191577823 2.61751678763869 1.44823018529835 1.40287154819816
1 1.04616410937160 1.08553627552465 2.3468729648319 2.07114145993711 3.19665540183399 2.41475712397996 2.80555411233547 1.83037723284755 1.04853165456889 2.01575652412595
1 1.09032576531172 2.20442254464598 2.34910764354737 1.57873823726550 3.91791380925064 1.04539914662018 2.06011188026042 2.14476254391940 1.39352262439206 1.14113336894661
1 1.15589057048783 3.3450534994385 1.42973555498605 1.10473528830335 1.37279300764203 3.20062775514876 4.28615568561440 1.40776576986536 2.18997255801679 1.27944536147359
1 1.18663711333647 1.24759941361845 3.6413283253691 2.47041780381454 1.03189067434826 1.18876811722294 1.07300354365253 1.69906214953662 2.35628770567001 1.24840000228362
1 1.10590314632282 1.01129725342616 1.15328010139726 1.92634118251027 1.84119248292865 1.49493682663888 2.06844146355702 2.52193350709024 1.97753551146761 4.8919262641803
1 1.34210735978559 4.06556937081699 1.548040483451 1.33398918613538 1.63216874189675 3.00064595594051 1.02310374298577 1.73427498193362 3.7790624721158 2.22473734985561
1 1.34859317494556 1.79040841008992 2.47719863234999 2.76697099759224 2.04641832220824 1.89637710708649 1.85497963331164 2.25841090917112 1.52448478480801 1.30335568215907
1 1.57426243601367 1.10314983455464 1.02209869645156 1.14936720812693 1.23162417626008 2.707611143505 3.16962277245262 1.12827958019632 1.05565954511985 1.34003809280694
1 0.372283048885775 0 0.8218526559973 0 0.265456603797984 0.715868048285866 0.442411162385014 2.34998290223961 0 0
