# Supplementary material for: On the analysis of glycomics mass spectrometry data via the regularized area under the ROC curve
Source: BMC Bioinformatics. 2007 Dec 12;8:477. doi: 10.1186/1471-2105-8-477 (PMC2211327; doi:10.1186/1471-2105-8-477)
Supplement: Additional file 1 — Simulated data with different combinations of n and p used to evaluate TGDR-AUC algorithm. [file 1471-2105-8-477-S1.zip › simulation_data/simup10n25.txt]

-1 1.78379521696808 0.0966469533741474 1.22943084962190 0.360125122533643 0.0483846380375326 0.366751031484455 2.02236673972550 3.8441574925319 1.44684122385321 0.494761946710748
-1 0.492342610377818 0.169627446215600 0.407216485372808 0.0994907190415978 1.63959911643508 3.60365869642651 0.618572051636875 3.1846865711916 0.98378465771729 1.45851217490382
-1 0.0143131696275705 0.713684603629794 0.785876193979532 2.17398217400760 1.07323162905396 0.0914674714262667 0.346719598863274 5.45324115612009 2.16878186280673 3.40089686943178
-1 1.77818691908362 0.326478461734951 0.209114226374958 0.835949694133599 0.422495952341706 0.822369790593994 0.311776225920767 0.483941660262644 0.411653907038271 0.948618167969299
-1 1.37041420205952 0.240407698322088 1.58665280942175 2.04590394153240 1.41807423210237 1.07054368588598 2.1258662509403 1.37472074847193 0.682026809547096 1.38744485928243
-1 2.47156753947395 1.00383789646895 1.7168099041188 0.671738159842789 1.47696735515239 2.28892883832071 4.68972640086837 0.0852679132550486 1.31550638466598 1.63758016183021
-1 0.413301303051412 0.469872703310102 0.47370360372588 0.105044693686068 0.284674105234444 0.49357258528471 2.70107231090281 0.737418769816768 1.43762576944175 0.645182673353702
-1 1.50901157586815 0.185234873089939 2.32954012463385 1.80249240457546 0.199793758538923 0.506091837305576 1.08038467630268 0.0132843830654741 1.48892969443443 0.793124671983433
-1 0.197243401948332 0.00476285856895273 0.276341292427876 3.75473198832429 0.0821007937192917 0.381766823120415 3.33281968517189 1.61768067060950 0.612445522565395 1.50543741903576
-1 0.297257002443075 0.0034969086424314 0.290136939845979 0.839709146656065 0.808507497483212 0.589132673107088 0.689238952472806 1.76878274596276 0.7540689714754 0.460908914450556
-1 1.51604738264325 1.55245117058666 1.39473399884048 0.412422655615956 0.0279159168712795 0.425067600794137 0.58845979673788 0.510361540596932 0.0451667606830597 0.211806438863277
-1 0.790030984998055 2.70649232792968 0.3389608184807 0.291653584688902 1.08301230981470 2.51002159143302 0.275605533122328 0.0714175135117284 0.148005069233477 1.33236977081270
-1 0.988645032750538 0.290498084388673 0.206090040446875 0.71230629641087 0.914185927207482 2.49473957146022 0.745543495709908 1.14540767479212 0.820424154358816 0.439229814801365
-1 0.293444800453892 1.6159841696162 2.65257930929277 0.903318549484525 0.684469444211572 0.483270042110235 0.751696808001227 1.98979814342203 1.44042238064803 0.080841410991589
-1 0.609162925742567 0.220763872377574 1.37542354870112 0.442242230288684 0.564650961663574 0.00156189501285553 1.48269982613003 0.05480426084192 4.15406916083253 0.380031541921198
-1 1.65769143952968 0.0807233615778387 0.0308511485345662 1.26074210084499 0.679459200706333 0.607699268031865 3.78985308648503 0.345739903859794 0.0269062970764935 0.647072934079915
-1 0.209186721593142 0.623147334903479 0.223556136120481 0.600923611782491 3.48261592329896 1.56828249628531 0.595702076330781 0.0560690588317811 1.34251553747327 0.863230036529613
-1 0.0489128908418625 0.0144126243365753 0.736834424505842 0.87833304701721 1.42031759946587 0.391099010128528 2.56135561949799 0.848064043517125 0.10179978337079 0.251430267933756
-1 2.22689169961851 1.10257570813866 0.296424969565123 0.998962305444193 0.607807842548937 0.866440958301437 0.227788535522315 0.825775758407545 0.304498398777461 0.476259197574109
-1 0.607808943837881 0.518678130581975 1.83069508886876 1.01355543728442 3.04013956321364 0.132696130312979 0.0490812970328917 0.257664606906474 0.47632946446538 0.301688587555815
-1 0.785042405486671 0.126391934230924 0.00474913818492155 0.782630786063868 1.99696313953939 0.158322636969388 0.093620119150728 0.511608711909503 2.83229345847749 1.19316258836062
-1 1.09241596698285 1.36672367617012 1.16008083890648 0.109293401706964 0.723644064697337 0.00164694199338555 0.288166743703187 0.729064629371178 0.361236549448222 1.48816754846814
-1 0.311750888358802 0.178959591979309 0.100266359746456 0.70425067198134 0.963466507577457 0.197418697058068 0.547307466622442 0.335985702462494 1.21342812288077 0.831446424952933
-1 5.18171768047311 0.478126890957356 0.884081910036145 0.0476567731901684 0.877149693625879 2.08181130314682 4.09092172027981 0.0418352722190320 2.57625499541376 2.77124593208048
-1 1.04846173885136 0.94556986908884 0.12134653236717 0.17127653863281 0.172819341675410 1.25634443552405 2.27953079409747 0.498183825593845 0.280670016538352 0.553500067078238
1 2.78379521696808 1.09664695337415 2.22943084962190 1.36012512253364 1.04838463803753 1.36675103148445 3.02236673972550 4.8441574925319 2.44684122385321 1.49476194671075
1 1.49234261037782 1.1696274462156 1.40721648537281 1.09949071904160 2.63959911643508 4.60365869642651 1.61857205163687 4.1846865711916 1.98378465771729 2.45851217490382
1 1.01431316962757 1.71368460362979 1.78587619397953 3.1739821740076 2.07323162905396 1.09146747142627 1.34671959886327 6.45324115612009 3.16878186280673 4.40089686943178
1 2.77818691908362 1.32647846173495 1.20911422637496 1.8359496941336 1.42249595234171 1.82236979059399 1.31177622592077 1.48394166026264 1.41165390703827 1.9486181679693
1 2.37041420205952 1.24040769832209 2.58665280942175 3.0459039415324 2.41807423210237 2.07054368588598 3.1258662509403 2.37472074847193 1.68202680954710 2.38744485928243
1 3.47156753947395 2.00383789646895 2.7168099041188 1.67173815984279 2.47696735515239 3.28892883832071 5.68972640086837 1.08526791325505 2.31550638466598 2.63758016183021
1 1.41330130305141 1.46987270331010 1.47370360372588 1.10504469368607 1.28467410523444 1.49357258528471 3.70107231090281 1.73741876981677 2.43762576944175 1.6451826733537
1 2.50901157586815 1.18523487308994 3.32954012463385 2.80249240457546 1.19979375853892 1.50609183730558 2.08038467630268 1.01328438306547 2.48892969443443 1.79312467198343
1 1.19724340194833 1.00476285856895 1.27634129242788 4.75473198832429 1.08210079371929 1.38176682312042 4.33281968517189 2.6176806706095 1.61244552256539 2.50543741903576
1 1.29725700244308 1.00349690864243 1.29013693984598 1.83970914665606 1.80850749748321 1.58913267310709 1.68923895247281 2.76878274596276 1.7540689714754 1.46090891445056
1 2.51604738264325 2.55245117058666 2.39473399884048 1.41242265561596 1.02791591687128 1.42506760079414 1.58845979673788 1.51036154059693 1.04516676068306 1.21180643886328
1 1.79003098499806 3.70649232792968 1.3389608184807 1.29165358468890 2.08301230981470 3.51002159143302 1.27560553312233 1.07141751351173 1.14800506923348 2.33236977081270
1 1.98864503275054 1.29049808438867 1.20609004044687 1.71230629641087 1.91418592720748 3.49473957146022 1.74554349570991 2.14540767479212 1.82042415435882 1.43922981480137
1 1.29344480045389 2.6159841696162 3.65257930929277 1.90331854948452 1.68446944421157 1.48327004211023 1.75169680800123 2.98979814342203 2.44042238064803 1.08084141099159
1 1.60916292574257 1.22076387237757 2.37542354870112 1.44224223028868 1.56465096166357 1.00156189501286 2.48269982613003 1.05480426084192 5.15406916083253 1.38003154192120
1 2.65769143952968 1.08072336157784 1.03085114853457 2.26074210084499 1.67945920070633 1.60769926803187 4.78985308648503 1.34573990385979 1.02690629707649 1.64707293407992
1 1.20918672159314 1.62314733490348 1.22355613612048 1.60092361178249 4.48261592329896 2.56828249628531 1.59570207633078 1.05606905883178 2.34251553747327 1.86323003652961
1 1.04891289084186 1.01441262433658 1.73683442450584 1.87833304701721 2.42031759946587 1.39109901012853 3.56135561949799 1.84806404351712 1.10179978337079 1.25143026793376
1 3.22689169961851 2.10257570813866 1.29642496956512 1.99896230544419 1.60780784254894 1.86644095830144 1.22778853552232 1.82577575840754 1.30449839877746 1.47625919757411
1 1.60780894383788 1.51867813058198 2.83069508886876 2.01355543728442 4.04013956321364 1.13269613031298 1.04908129703289 1.25766460690647 1.47632946446538 1.30168858755581
1 0 0 0 0 0.996963139539385 0 0 0 1.83229345847749 0.19316258836062
1 2.09241596698285 2.36672367617012 2.16008083890648 1.10929340170696 1.72364406469734 1.00164694199339 1.28816674370319 1.72906462937118 1.36123654944822 2.48816754846814
1 1.31175088835880 1.17895959197931 1.10026635974646 1.70425067198134 1.96346650757746 1.19741869705807 1.54730746662244 1.33598570246249 2.21342812288077 1.83144642495293
1 4.18171768047311 0 0 0 0 1.08181130314682 3.09092172027981 0 1.57625499541376 1.77124593208048
1 2.04846173885136 1.94556986908884 1.12134653236717 1.17127653863281 1.17281934167541 2.25634443552405 3.27953079409747 1.49818382559384 1.28067001653835 1.55350006707824
