# Supplementary material for: On the analysis of glycomics mass spectrometry data via the regularized area under the ROC curve
Source: BMC Bioinformatics. 2007 Dec 12;8:477. doi: 10.1186/1471-2105-8-477 (PMC2211327; doi:10.1186/1471-2105-8-477)
Supplement: Additional file 1 — Simulated data with different combinations of n and p used to evaluate TGDR-AUC algorithm. [file 1471-2105-8-477-S1.zip › simulation_data/simup10n5.txt]

-1 1.85624732627513 0.238717833068222 1.02754714242638 1.94656225285473 0.336910387501121 0.113285587634891 3.37077584845905 0.00849951012060046 0.542801836803835 0.880640950943244
-1 1.62704824834111 0.129402730148286 0.097146567888558 2.02308887979927 0.100438240054408 0.205079932527944 0.356919684447348 0.0933935219781331 0.109580151332970 0.163805110845715
-1 0.52893041074276 0.810403824741852 2.43745248565886 5.24064832476554 0.654728509951383 0.234189243521541 3.46282103640919 1.03254661332340 3.18742478938059 1.68898726991358
-1 0.165573629720787 0.664108072407544 1.69957074142041 1.51537648393753 0.402282317634672 0.0492155710734987 2.01105555883589 0.480167883913964 0.589230756741017 0.936127164359105
-1 0.599176314193755 0.0881638732406706 0.311488589737564 1.19124809368969 0.000355323776602745 0.00587005414983126 0.748112132539744 2.15201463723991 1.45396061421904 0.808664265046728
1 2.85624732627513 1.23871783306822 2.02754714242638 2.94656225285473 1.33691038750112 1.11328558763489 4.37077584845905 1.0084995101206 1.54280183680383 1.88064095094324
1 2.62704824834111 1.12940273014829 1.09714656788856 3.02308887979927 1.10043824005441 1.20507993252794 1.35691968444735 1.09339352197813 1.10958015133297 1.16380511084571
1 0 0 1.43745248565886 4.24064832476554 0 0 2.46282103640919 0.0325466133234027 2.18742478938059 0.688987269913578
1 1.16557362972079 1.66410807240754 2.69957074142041 2.51537648393753 1.40228231763467 1.04921557107350 3.01105555883589 1.48016788391396 1.58923075674102 1.93612716435910
1 1.59917631419376 1.08816387324067 1.31148858973756 2.19124809368969 1.00035532377660 1.00587005414983 1.74811213253974 3.15201463723991 2.45396061421904 1.80866426504673
