# Supplementary material for: On the analysis of glycomics mass spectrometry data via the regularized area under the ROC curve
Source: BMC Bioinformatics. 2007 Dec 12;8:477. doi: 10.1186/1471-2105-8-477 (PMC2211327; doi:10.1186/1471-2105-8-477)
Supplement: Additional file 1 — Simulated data with different combinations of n and p used to evaluate TGDR-AUC algorithm. [file 1471-2105-8-477-S1.zip › simulation_data/simup10n50.txt]

-1 0.0944876112043858 0.218702500078434 1.23361716601522 1.43801693609896 1.87727835952284 0.536431452725083 0.058196562853127 0.0492804783861498 1.62469975641909 2.72567852459985
-1 0.0538489111602834 0.550023621200144 0.695234516956748 0.0629110843874514 0.0712032428991997 0.931330379148098 0.219320323318243 1.72188637210968 0.51783006069183 0.220114750787616
-1 2.10340095857594 0.714712480620934 1.56917021413746 2.50473495746467 1.35569768301667 1.30619660853864 1.91798515050652 0.311342526692897 0.331954886149664 1.78939577556195
-1 1.24841303187878 2.01769988789203 0.379742613833776 0.00361698604920396 1.20268649883093 2.13847160885546 0.333567827939987 2.8322988001812 1.03013139027627 1.06868891413779
-1 0.748992408565081 1.03997139349104 1.43761347334883 3.66755243191537 1.58978269956660 0.391597480099423 0.385112272109836 0.716081542852235 0.518683749251068 0.0323294782643541
-1 0.76469067465205 0.201552011072636 2.91950420273428 0.524906849954277 1.27960864264042 0.341876971069723 0.13752047735783 0.894626258366739 0.237378224580171 0.590113165788352
-1 8.63682363131895 0.423374451231211 0.399781386367977 0.77561680875243 1.40100303773040 1.10011350359292 0.0982806575484574 0.0552769526839256 0.97239748104931 2.02708389042857
-1 0.445781187124892 0.284012012547341 0.625661975238472 1.73618334895911 0.494036375544965 0.211127255111933 0.298333456274122 2.29234598005626 2.68927581103811 3.07650073600893
-1 0.427124056499451 0.879072465102593 0.675003649666905 2.19144095518787 0.62683518184349 0.524710776284337 0.495212606154382 5.39879308797815 0.787333936388505 1.41692248723450
-1 1.32026797156305 0.0390929589048028 0.687825080007315 0.374277931638062 0.974262303538856 0.550329683814198 0.317267058417201 6.90252087786238 0.636799157131463 0.436189772561193
-1 0.0215203762054443 0.0896354091200582 0.892168660099831 1.19941691894741 1.54725363457780 0.517497652675956 2.09974432304001 4.58587716867156 1.15187840950922 1.37305150269986
-1 0.0310862734913826 0.00687356396745467 0.348544790875167 3.30379396660214 1.16429395876349 0.0316745690070093 0.280977646396421 0.0445905681699514 0.488171998135295 0.0647104713134468
-1 0.342173846904188 3.71978203806635 0.0360520435497165 0.190592959523201 1.85544882147553 0.152773153036833 1.54165988220813 2.68422477493498 0.43034335039556 0.200833777431399
-1 0.690269222483039 2.31497563212678 0.0224423122177992 0.407256619539112 3.27081605030184 0.116388625930995 0.380286042112857 0.583329083397985 0.371573547832668 0.702942952155095
-1 5.92315346607243 1.19069164571515 0.841886724303377 1.04109872128339 1.2272171889943 0.84822381935538 1.59343340425732 3.8706307762996 0.759384965482068 0.0180689031732600
-1 3.40471426380758 3.77233195842660 0.754143032757923 0.095884376205504 1.76556930539337 1.17794592860611 2.83540051380798 2.72590457076643 1.65396960443797 0.0909905508160591
-1 0.404538987204432 1.22147623631628 0.125002174172550 1.34537183768572 1.05022002938659 0.124288497027010 0.647609643638134 2.39502231577847 0.0946956488144828 0.54490633122623
-1 0.095021680456755 0.0379101979898967 2.09245933298403 3.32721671445255 1.13664621461656 1.55917936741355 1.55032787836137 2.04106737478616 0.869379520374917 4.56709404637046
-1 0.88235628228159 0.0481206501817216 0.735946533208614 0.612145361024886 0.17344420029947 1.21575610542916 1.59722890696468 1.66269048294964 0.188974918331951 2.49413497256941
-1 2.29477742115471 3.50539902390397 1.59584043911638 0.0219346831848466 0.860431973080373 0.936355475770797 2.72276798872351 0.248391888123132 0.453480631578714 1.00786993831398
-1 0.0292735691932406 0.423897341359407 1.72291002041640 0.377110677798316 0.359402522444725 0.515629131812602 0.079934172868782 0.611676917411387 8.16064212611301 0.295764098875225
-1 0.173244771547616 0.908668147358012 0.740038071717036 0.142855184122891 4.37748660494514 0.424992512346725 4.1311201059953 0.224564594191313 0.07128227641806 0.189226641319692
-1 1.35989481672169 6.54905198290389 2.77943040716542 2.14364777679060 0.651432761922479 1.37219292386891 0.197049667593092 1.97266455172541 0.919565078992949 1.27612641822071
-1 0.257354362645499 0.383196481037885 0.0391547852642795 0.853949604187271 0.447575182653964 0.385002033784986 0.178743155207485 0.645570747554302 2.27130739564512 1.02818475244579
-1 0.164176624733955 0.36165776476264 0.290675968663811 1.20506142634423 0.164212082046986 0.761479066754618 0.0767365509965792 3.24374718947296 0.111269855294472 1.27960993159087
-1 2.08857480237696 0.91299327325946 1.24955145358564 2.72701797062967 0.950062456702635 1.60258886954727 0.19014310305081 0.767154265823125 0.406263246200979 2.42460038686607
-1 0.358452210202813 0.234306736282182 0.942694074515303 0.263865843880922 1.48492328255417 0.519228738732636 0.251405955757946 0.462350619002906 0.376653141342103 0.392819133587182
-1 1.34973119008811 0.329392983850102 0.931436635788807 0.621228001080453 2.49379255423758 0.850050953174842 0.122589059956993 2.29505817284652 0.378584994934499 0.298635798506439
-1 0.0616688162482024 0.0588664773553063 0.0454123358463117 0.603728850837797 0.994286624672723 3.327835149895 1.05565430964799 2.01022220208290 1.18562297425689 1.7245022569364
-1 0.361506040208042 1.57809223437800 0.417804662603885 0.059224283784098 0.0632747639901936 0.333994705695659 1.57875052644851 0.240364390891045 2.18858860979292 0.0664237757840743
-1 1.03277997668357 1.50190073845110 5.45937024213770 3.98262288214123 0.506472804117948 0.171525418407343 0.349647249095142 1.29931315682353 0.777616702909482 0.315349713899195
-1 3.74942377747452 1.39594124340556 0.678254233207554 2.21042636810414 0.0993028597164485 3.14245519770269 0.430528945289552 1.4234718325639 0.0111756105907261 0.00221704784780741
-1 1.09170961655201 0.907334827775967 0.532101112883538 2.82661865634804 1.03530064041473 0.302260594908148 1.23087672791899 1.64155370919945 1.12289599604429 2.29298127243731
-1 0.0498996886649486 0.406657631509006 0.283126994967461 0.355368921067566 0.258952367119491 1.43133662446382 2.82835043204908 1.47573296531084 3.32805627567654 0.211466897744685
-1 0.106285330839455 0.61387058859691 0.87207864313842 0.113359371207911 0.771682272623193 1.29776447634668 0.144787839613855 0.288617630893204 1.29489733076754 0.0671430700458586
-1 1.4916087630296 0.134733702987432 1.87102454453273 0.126923927571625 0.588895407505333 2.72329115296218 0.571109586860985 0.268969060702571 0.243108922149986 3.73955468980943
-1 0.848025622614781 0.222553079947829 0.755102394654524 0.848514882805658 0.353699322324246 1.62037022217157 1.41658665045145 1.27843344579906 1.08528886731238 0.505874329712242
-1 2.890191735153 1.19111058391155 0.286162800621241 0.261779658030719 0.275141188409179 0.246454834118932 0.459235727579842 0.137485912535340 0.0554567826911807 0.285184069123117
-1 0.115600077901036 0.559956686105579 0.842831444078272 0.446050411090255 1.04807921494813 1.09383779666842 3.48079422654069 0.476622624788433 1.24592084340276 0.694594898139276
-1 0.204730353068391 0.271816838532686 1.36866603414984 0.263422869975389 2.12988221073959 0.414859303273261 0.77357074843668 0.114104799460620 1.33866799059780 0.0125837981405177
-1 0.303907504770905 1.39279059903344 0.130076919518306 1.44896992135924 2.98637768609409 0.606046630535275 0.710699261997764 1.56369540086927 0.49212964437902 0.415851313620806
-1 1.06179592350885 1.59733093707802 0.313250926323235 1.16076588703359 0.899372845846129 0.67477802047506 0.248893130470312 0.800163933384635 1.15940582120516 1.92623388013783
-1 1.6190398967916 0.119919170798443 2.82427398843651 1.22091292213173 0.557666465640068 0.0925718196756375 0.366479015909135 0.807277846474263 0.00116703795831235 1.26009400743516
-1 2.67504454205248 0.462159384042025 0.235381363380664 0.372485991385100 0.280404954217374 0.134504769928753 1.36607965729655 0.370582900398894 1.72043739995899 2.88100275380497
-1 0.919969670227051 0.142150889097383 0.327411091886461 1.1759268072945 0.468698551412672 0.737993773030949 4.11603302301324 0.21167128451522 0.687895273789763 2.84195777757053
-1 0.113238220262104 0.353811323154106 0.415509932208806 0.109785389499212 0.94720187313379 2.96034405450840 0.198030602186918 0.561662301886827 2.04726433373036 0.809454909883309
-1 2.15506758142213 2.95175070298796 0.464432484578942 0.878271573512444 0.286458276520812 0.121347215436052 0.00415963775999814 1.61902880287709 0.226288034114987 0.702881001825345
-1 1.82935296176913 1.28123908020080 0.646411403547972 0.554290843661875 0.665561324451119 1.06399981377398 0.297648250125349 1.35167446914585 0.799679816986836 1.53646366289797
-1 0.213187126908451 4.70515521218009 0.167886970453669 1.96671365751865 2.19825825470339 0.0944950934499502 0.863361706915212 0.94779595968092 0.144341124017 0.723207108381277
-1 0.550281299743801 1.21540645785154 0.315591487909015 0.826973784672928 0.0391058009304801 1.25409516967357 2.02344806781082 5.96771083738575 0.222312557992157 1.41524944733514
1 1.09448761120439 1.21870250007843 2.23361716601522 2.43801693609896 2.87727835952284 1.53643145272508 1.05819656285313 1.04928047838615 2.62469975641909 3.72567852459985
1 1.05384891116028 1.55002362120014 1.69523451695675 1.06291108438745 1.0712032428992 1.9313303791481 1.21932032331824 2.72188637210968 1.51783006069183 1.22011475078762
1 3.10340095857594 1.71471248062093 2.56917021413746 3.50473495746467 2.35569768301667 2.30619660853864 2.91798515050652 1.31134252669290 1.33195488614966 2.78939577556195
1 0.248413031878782 1.01769988789203 0 0 0.202686498830927 1.13847160885546 0 1.8322988001812 0.0301313902762654 0.0686889141377929
1 1.74899240856508 2.03997139349104 2.43761347334883 4.66755243191537 2.58978269956660 1.39159748009942 1.38511227210984 1.71608154285224 1.51868374925107 1.03232947826435
1 1.76469067465205 1.20155201107264 3.91950420273428 1.52490684995428 2.27960864264042 1.34187697106972 1.13752047735783 1.89462625836674 1.23737822458017 1.59011316578835
1 9.63682363131895 1.42337445123121 1.39978138636798 1.77561680875243 2.4010030377304 2.10011350359292 1.09828065754846 1.05527695268393 1.97239748104931 3.02708389042857
1 1.44578118712489 1.28401201254734 1.62566197523847 2.73618334895911 1.49403637554497 1.21112725511193 1.29833345627412 3.29234598005626 3.68927581103811 4.07650073600893
1 1.42712405649945 1.87907246510259 1.67500364966691 3.19144095518787 1.62683518184349 1.52471077628434 1.49521260615438 6.39879308797815 1.78733393638850 2.4169224872345
1 2.32026797156305 1.03909295890480 1.68782508000731 1.37427793163806 1.97426230353886 1.55032968381420 1.3172670584172 7.90252087786238 1.63679915713146 1.43618977256119
1 1.02152037620544 1.08963540912006 1.89216866009983 2.19941691894741 2.54725363457780 1.51749765267596 3.09974432304001 5.58587716867156 2.15187840950922 2.37305150269986
1 1.03108627349138 1.00687356396745 1.34854479087517 4.30379396660214 2.16429395876349 1.03167456900701 1.28097764639642 1.04459056816995 1.48817199813529 1.06471047131345
1 1.34217384690419 4.71978203806635 1.03605204354972 1.1905929595232 2.85544882147553 1.15277315303683 2.54165988220813 3.68422477493498 1.43034335039556 1.20083377743140
1 1.69026922248304 3.31497563212678 1.0224423122178 1.40725661953911 4.27081605030184 1.11638862593099 1.38028604211286 1.58332908339798 1.37157354783267 1.70294295215509
1 6.92315346607243 2.19069164571515 1.84188672430338 2.04109872128339 2.2272171889943 1.84822381935538 2.59343340425732 4.8706307762996 1.75938496548207 1.01806890317326
1 4.40471426380758 4.7723319584266 1.75414303275792 1.09588437620550 2.76556930539337 2.17794592860611 3.83540051380798 3.72590457076643 2.65396960443797 1.09099055081606
1 1.40453898720443 2.22147623631628 1.12500217417255 2.34537183768572 2.05022002938659 1.12428849702701 1.64760964363813 3.39502231577847 1.09469564881448 1.54490633122623
1 1.09502168045676 1.03791019798990 3.09245933298403 4.32721671445255 2.13664621461656 2.55917936741355 2.55032787836137 3.04106737478616 1.86937952037492 5.56709404637046
1 1.88235628228159 1.04812065018172 1.73594653320861 1.61214536102489 1.17344420029947 2.21575610542916 2.59722890696468 2.66269048294964 1.18897491833195 3.49413497256941
1 3.29477742115471 4.50539902390397 2.59584043911638 1.02193468318485 1.86043197308037 1.93635547577080 3.72276798872351 1.24839188812313 1.45348063157871 2.00786993831398
1 1.02927356919324 1.42389734135941 2.72291002041640 1.37711067779832 1.35940252244473 1.51562913181260 1.07993417286878 1.61167691741139 9.16064212611301 1.29576409887522
1 1.17324477154762 1.90866814735801 1.74003807171704 1.14285518412289 5.37748660494514 1.42499251234673 5.1311201059953 1.22456459419131 1.07128227641806 1.18922664131969
1 2.35989481672169 7.54905198290389 3.77943040716542 3.14364777679060 1.65143276192248 2.37219292386891 1.19704966759309 2.97266455172541 1.91956507899295 2.27612641822071
1 1.2573543626455 1.38319648103789 1.03915478526428 1.85394960418727 1.44757518265396 1.38500203378499 1.17874315520749 1.64557074755430 3.27130739564512 2.02818475244579
1 1.16417662473395 1.36165776476264 1.29067596866381 2.20506142634423 1.16421208204699 1.76147906675462 1.07673655099658 4.24374718947296 1.11126985529447 2.27960993159087
1 3.08857480237696 1.91299327325946 2.24955145358564 3.72701797062967 1.95006245670263 2.60258886954727 1.19014310305081 1.76715426582312 1.40626324620098 3.42460038686607
1 1.35845221020281 1.23430673628218 1.94269407451530 1.26386584388092 2.48492328255417 1.51922873873264 1.25140595575795 1.46235061900291 1.37665314134210 1.39281913358718
1 2.34973119008811 1.32939298385010 1.93143663578881 1.62122800108045 3.49379255423758 1.85005095317484 1.12258905995699 3.29505817284652 1.3785849949345 1.29863579850644
1 1.06166881624820 1.05886647735531 1.04541233584631 1.60372885083780 1.99428662467272 4.327835149895 2.05565430964799 3.01022220208290 2.18562297425689 2.7245022569364
1 1.36150604020804 2.57809223437800 1.41780466260388 1.05922428378410 1.06327476399019 1.33399470569566 2.57875052644851 1.24036439089105 3.18858860979292 1.06642377578407
1 0.0327799766835692 0.501900738451095 4.45937024213770 2.98262288214123 0 0 0 0.299313156823528 0 0
1 4.74942377747452 2.39594124340556 1.67825423320755 3.21042636810414 1.09930285971645 4.14245519770270 1.43052894528955 2.4234718325639 1.01117561059073 1.00221704784781
1 2.09170961655201 1.90733482777597 1.53210111288354 3.82661865634804 2.03530064041473 1.30226059490815 2.23087672791899 2.64155370919945 2.12289599604429 3.29298127243731
1 1.04989968866495 1.40665763150901 1.28312699496746 1.35536892106757 1.25895236711949 2.43133662446382 3.82835043204908 2.47573296531084 4.32805627567654 1.21146689774469
1 1.10628533083946 1.61387058859691 1.87207864313842 1.11335937120791 1.77168227262319 2.29776447634668 1.14478783961385 1.28861763089320 2.29489733076754 1.06714307004586
1 2.4916087630296 1.13473370298743 2.87102454453273 1.12692392757162 1.58889540750533 3.72329115296218 1.57110958686098 1.26896906070257 1.24310892214999 4.73955468980943
1 1.84802562261478 1.22255307994783 1.75510239465452 1.84851488280566 1.35369932232425 2.62037022217157 2.41658665045145 2.27843344579906 2.08528886731238 1.50587432971224
1 3.890191735153 2.19111058391155 1.28616280062124 1.26177965803072 1.27514118840918 1.24645483411893 1.45923572757984 1.13748591253534 1.05545678269118 1.28518406912312
1 1.11560007790104 1.55995668610558 1.84283144407827 1.44605041109025 2.04807921494813 2.09383779666842 4.48079422654069 1.47662262478843 2.24592084340276 1.69459489813928
1 1.20473035306839 1.27181683853269 2.36866603414984 1.26342286997539 3.12988221073959 1.41485930327326 1.77357074843668 1.11410479946062 2.33866799059780 1.01258379814052
1 0 0.392790599033441 0 0.448969921359237 1.98637768609409 0 0 0.563695400869275 0 0
1 2.06179592350885 2.59733093707802 1.31325092632324 2.16076588703359 1.89937284584613 1.67477802047506 1.24889313047031 1.80016393338463 2.15940582120516 2.92623388013783
1 2.6190398967916 1.11991917079844 3.82427398843651 2.22091292213173 1.55766646564007 1.09257181967564 1.36647901590914 1.80727784647426 1.00116703795831 2.26009400743516
1 3.67504454205248 1.46215938404202 1.23538136338066 1.3724859913851 1.28040495421737 1.13450476992875 2.36607965729655 1.37058290039889 2.72043739995899 3.88100275380497
1 1.91996967022705 1.14215088909738 1.32741109188646 2.1759268072945 1.46869855141267 1.73799377303095 5.11603302301324 1.21167128451522 1.68789527378976 3.84195777757053
1 1.11323822026210 1.35381132315411 1.41550993220881 1.10978538949921 1.94720187313379 3.96034405450840 1.19803060218692 1.56166230188683 3.04726433373036 1.80945490988331
1 3.15506758142213 3.95175070298796 1.46443248457894 1.87827157351244 1.28645827652081 1.12134721543605 1.00415963776000 2.61902880287709 1.22628803411499 1.70288100182534
1 2.82935296176913 2.28123908020080 1.64641140354797 1.55429084366187 1.66556132445112 2.06399981377398 1.29764825012535 2.35167446914585 1.79967981698684 2.53646366289797
1 1.21318712690845 5.70515521218009 1.16788697045367 2.96671365751865 3.19825825470339 1.09449509344995 1.86336170691521 1.94779595968092 1.144341124017 1.72320710838128
1 1.5502812997438 2.21540645785154 1.31559148790901 1.82697378467293 1.03910580093048 2.25409516967357 3.02344806781082 6.96771083738575 1.22231255799216 2.41524944733514
