# Supplementary material for: On the analysis of glycomics mass spectrometry data via the regularized area under the ROC curve
Source: BMC Bioinformatics. 2007 Dec 12;8:477. doi: 10.1186/1471-2105-8-477 (PMC2211327; doi:10.1186/1471-2105-8-477)
Supplement: Additional file 1 — Simulated data with different combinations of n and p used to evaluate TGDR-AUC algorithm. [file 1471-2105-8-477-S1.zip › simulation_data/simup25n10.txt]

-1 1.72743318844053 0.54722580998879 0.541243736166507 0.875101653692082 0.459349617612433 1.34938334669442 0.962501054008516 0.38890280527994 0.290506335132981 2.39936172311814 0.219042326342253 0.294842536561191 2.79066661728506 1.41831056951525 0.302029064390808 0.228639137844219 0.299219122156501 0.305719923228025 2.73243072802637 1.70354528530481 0.389454235322773 0.794495627242041 0.197348648682237 0.173812394030392 0.769958366597903
-1 0.205964641017139 0.517333230469376 0.201439973898232 0.943798766193878 1.61847928978306 3.12440186722164 0.263271991584643 0.711869256223069 1.93013864002171 2.64058849389169 0.172603620042217 0.0447582310300793 0.0916421338915825 0.502043159212917 0.329416906461120 0.577304154634476 1.17675756752015 0.70806364232904 0.0622470466112781 0.168495895447408 0.355555587913841 2.87461915802208 1.13215903899964 0.274564163293689 0.159796815954334
-1 0.736332963178766 0.505231630988419 2.26533924004572 1.66448734133484 0.54400071920827 2.96484399570112 0.640476795379072 0.837531982058057 2.68263618076656 0.381650291848928 0.465921953982775 0.0150280919148699 0.593471104744822 0.584481677506119 0.335311836563051 0.07406190627959 0.418068011760188 5.52495335199335 0.552077024709433 1.58946427258952 1.50582686420275 0.0050605874810482 2.63508080492232 1.28968736525149 0.689117778558284
-1 2.30551996502475 0.0216838412353397 0.833674976560188 1.05701118610324 0.264185529202223 2.8307274940917 1.23924491270901 0.191727434750646 1.98748994610252 1.97341481215301 0.143164673064439 0.554011776577681 0.162028612568974 0.88085335582019 0.357352158986032 0.917666126000595 0.23475952539593 0.286899030674249 0.807312064762128 0.0591980717144907 0.631241108756512 1.77110468587818 0.284459206432434 0.427369184781676 0.932320276871632
-1 0.066393674351275 2.09918731624696 0.642846991308033 0.133920135907829 0.595093004576286 0.0970362052321434 2.94895686377433 0.438003406859934 0.575436399318278 1.09062101874025 1.05708282902361 0.390158608565659 0.0776496194303036 1.04174924253509 2.66556582303293 0.909689272711885 2.42089360112669 1.17031844135628 2.71551760087225 0.964426484848273 0.263240615905464 0.148444625083357 0.319951525889337 2.59755130285833 0.86252625601065
-1 0.319711431998946 0.151234648515857 2.09786087352528 0.319907588418573 0.764436702201975 0.209015441256070 1.16541515752198 0.397386930417269 0.378473718775889 0.387573578394949 0.822238463866425 0.307528242249802 0.160186482127756 2.27876436138961 1.61022157027366 1.95143526225331 1.35640592030705 1.69488924360814 1.11596153020383 0.00551413448364552 1.89431224941256 0.123354585841298 1.34102540179611 0.718032169303951 2.54149977663968
-1 0.70921521596724 3.22797352667161 0.239892912787917 0.262190557084978 0.626215387601405 0.115265350788832 2.00960937692764 0.302103035151958 0.111817929248876 0.491902774665505 0.0896052024327219 1.31713816985012 1.52261901427706 0.0685288310620703 0.982659347313357 0.176451037565624 0.0691541593191113 0.298928011784435 2.10164908404756 2.05365887275877 0.439607451669872 1.36341834250362 2.36771730879757 0.443709027953446 1.50544502402372
-1 1.95549543193522 0.145326834260478 0.630669699981809 1.19141563955219 0.113891531247646 0.950795161941332 2.27372261239836 0.444292082775974 0.244354619611132 0.007444979165182 1.9368050674999 2.35936316276405 0.236653389874846 1.34314821376921 0.74589267999326 0.78223228450389 0.436896820552647 0.197560125335808 0.247532571665943 0.76742490691813 0.00133846327662468 0.61948876362294 0.879734097441555 2.46528132060978 0.838991550849877
-1 1.01717590536447 0.908857071730209 0.789889962283092 0.200953803000462 0.289259746189228 0.55745129333809 0.0371526018716395 0.164534175302833 0.156866546293795 0.0750802047550678 0.990593858952534 0.484628930687904 2.90142166597729 0.735037783118797 1.66618381245973 1.19331471338393 1.24835350546510 3.56830207135633 1.61776068160310 1.18090894348444 2.14092854584072 2.39821188698027 0.0902566281147301 0.38005070341751 0.201187308876141
-1 0.166928709484637 0.154910254444271 0.998622545208437 0.874550744849158 0.533192354254425 3.24668376876001 0.489356157835573 0.727171066216594 0.846066136938213 0.174730260856450 2.58851577887747 1.70593213869018 0.330599213484675 0.490698493551463 0.733758134860587 1.11348706386508 0.0541548817418516 0.2242426504381 0.9982585357082 1.22881262465836 0.840653589232752 1.33599284473331 0.487044383306056 0.709046743123833 3.36579944176560
1 2.72743318844053 1.54722580998879 1.54124373616651 1.87510165369208 1.45934961761243 2.34938334669442 1.96250105400852 1.38890280527994 1.29050633513298 3.39936172311814 1.21904232634225 1.29484253656119 3.79066661728506 2.41831056951525 1.30202906439081 1.22863913784422 1.2992191221565 1.30571992322803 3.73243072802637 2.70354528530481 1.38945423532277 1.79449562724204 1.19734864868224 1.17381239403039 1.76995836659790
1 1.20596464101714 1.51733323046938 1.20143997389823 1.94379876619388 2.61847928978306 4.12440186722164 1.26327199158464 1.71186925622307 2.93013864002171 3.64058849389169 1.17260362004222 1.04475823103008 1.09164213389158 1.50204315921292 1.32941690646112 1.57730415463448 2.17675756752015 1.70806364232904 1.06224704661128 1.16849589544741 1.35555558791384 3.87461915802208 2.13215903899964 1.27456416329369 1.15979681595433
1 1.73633296317877 1.50523163098842 3.26533924004572 2.66448734133484 1.54400071920827 3.96484399570112 1.64047679537907 1.83753198205806 3.68263618076656 1.38165029184893 1.46592195398278 1.01502809191487 1.59347110474482 1.58448167750612 1.33531183656305 1.07406190627959 1.41806801176019 6.52495335199335 1.55207702470943 2.58946427258952 2.50582686420275 1.00506058748105 3.63508080492232 2.28968736525149 1.68911777855828
1 3.30551996502475 1.02168384123534 1.83367497656019 2.05701118610324 1.26418552920222 3.8307274940917 2.23924491270901 1.19172743475065 2.98748994610252 2.97341481215301 1.14316467306444 1.55401177657768 1.16202861256897 1.88085335582019 1.35735215898603 1.91766612600060 1.23475952539593 1.28689903067425 1.80731206476213 1.05919807171449 1.63124110875651 2.77110468587818 1.28445920643243 1.42736918478168 1.93232027687163
1 1.06639367435128 3.09918731624696 1.64284699130803 1.13392013590783 1.59509300457629 1.09703620523214 3.94895686377433 1.43800340685993 1.57543639931828 2.09062101874025 2.05708282902361 1.39015860856566 1.07764961943030 2.04174924253509 3.66556582303293 1.90968927271189 3.42089360112669 2.17031844135628 3.71551760087225 1.96442648484827 1.26324061590546 1.14844462508336 1.31995152588934 3.59755130285833 1.86252625601065
1 1.31971143199895 1.15123464851586 3.09786087352528 1.31990758841857 1.76443670220197 1.20901544125607 2.16541515752198 1.39738693041727 1.37847371877589 1.38757357839495 1.82223846386642 1.30752824224980 1.16018648212776 3.27876436138961 2.61022157027366 2.95143526225331 2.35640592030705 2.69488924360814 2.11596153020383 1.00551413448365 2.89431224941256 1.12335458584130 2.34102540179611 1.71803216930395 3.54149977663968
1 0 2.22797352667161 0 0 0 0 1.00960937692764 0 0 0 0 0.317138169850123 0.522619014277063 0 0 0 0 0 1.10164908404756 1.05365887275877 0 0.363418342503619 1.36771730879757 0 0.50544502402372
1 2.95549543193522 1.14532683426048 1.63066969998181 2.19141563955219 1.11389153124765 1.95079516194133 3.27372261239836 1.44429208277597 1.24435461961113 1.00744497916518 2.9368050674999 3.35936316276405 1.23665338987485 2.34314821376921 1.74589267999326 1.78223228450389 1.43689682055265 1.19756012533581 1.24753257166594 1.76742490691813 1.00133846327662 1.61948876362294 1.87973409744155 3.46528132060978 1.83899155084988
1 2.01717590536447 1.90885707173021 1.78988996228309 1.20095380300046 1.28925974618923 1.55745129333809 1.03715260187164 1.16453417530283 1.15686654629380 1.07508020475507 1.99059385895253 1.48462893068790 3.90142166597729 1.73503778311880 2.66618381245973 2.19331471338393 2.24835350546510 4.56830207135633 2.6177606816031 2.18090894348444 3.14092854584072 3.39821188698027 1.09025662811473 1.38005070341751 1.20118730887614
1 1.16692870948464 1.15491025444427 1.99862254520844 1.87455074484916 1.53319235425442 4.24668376876001 1.48935615783557 1.72717106621659 1.84606613693821 1.17473026085645 3.58851577887747 2.70593213869018 1.33059921348467 1.49069849355146 1.73375813486059 2.11348706386508 1.05415488174185 1.2242426504381 1.9982585357082 2.22881262465836 1.84065358923275 2.33599284473331 1.48704438330606 1.70904674312383 4.36579944176560
