# Supplementary material for: On the analysis of glycomics mass spectrometry data via the regularized area under the ROC curve
Source: BMC Bioinformatics. 2007 Dec 12;8:477. doi: 10.1186/1471-2105-8-477 (PMC2211327; doi:10.1186/1471-2105-8-477)
Supplement: Additional file 1 — Simulated data with different combinations of n and p used to evaluate TGDR-AUC algorithm. [file 1471-2105-8-477-S1.zip › simulation_data/simup25n25.txt]

-1 0.658112766686827 1.29263302772762 0.496729763224721 0.0606489661149681 0.770861268001509 0.135892620832235 0.866703250017715 0.627240064553916 1.51800033069196 0.322768565267324 1.16390538583965 0.533238786738366 1.05119055225970 0.339663347653913 0.308619673829526 2.00170586636619 0.0914474841048038 1.25527997031332 0.190597604028881 0.072328280014559 1.47604821241441 0.241655563662274 0.0339190466297222 0.8782598706136 0.341579791387061
-1 2.03624591781738 2.14483671063993 1.96180447927656 1.32990644867988 1.64489262595661 0.529674551449716 0.956650839834817 1.01280089277298 0.123605747707188 6.83928249552291 0.522333729546517 0.437503098510206 0.355443479027599 0.0179540708083738 0.101847525686026 0.257417055312544 0.668764163274318 0.239328325260431 2.408672446259 0.219978055693973 2.87972167888677 0.0554176105529938 0.281333202496171 0.560364539269358 1.52214729963782
-1 0.0245024138130248 1.16518571260081 0.316147259902209 0.39109199459405 0.894730848218215 0.457551310620561 0.235296498052776 2.28040302971567 0.331703683361411 1.82304433724823 0.421281034126878 0.349537543952465 0.491384419146925 0.843483132268202 0.0201122920903329 0.400509481783956 2.30652465780105 0.79590579490633 3.63378415877556 0.0992335635237396 0.982301678286208 2.00619075252655 0.631810755003244 2.06691176249626 0.740613764109922
-1 0.484258690848947 1.07146230987729 0.662807418964803 0.59214238775894 0.833610491793728 0.115372240436641 1.05169194373758 2.82525937987452 0.872882327672146 1.37762163016470 0.212339732795954 0.413721885066479 0.449757370166481 0.549543404020369 0.80113386767182 0.552148360293359 0.404722302535277 0.267561478990684 0.146687923759697 0.202262545851955 0.0480743127381368 1.42939223686069 0.735285631338966 0.96560511401662 0.00511489173979361
-1 1.59814470625463 0.401134516578168 0.318754570454159 0.940117086991117 0.127250320450748 0.951674717436445 0.683925796300173 0.0775066455826163 0.00697208754718304 2.60533396186088 0.880171221975927 2.33710358465526 0.688809539657086 0.44863208476454 2.16822141582582 0.268549348693341 0.152163164690137 0.234066526405513 0.85106332106185 1.38284992143036 0.0265777430604833 0.794685918795777 0.202958900015801 3.4978970044986 0.875842419410956
-1 0.917282263758302 1.04700355152288 3.16341736150866 0.0615028899129771 0.317093902267516 1.87378578997197 2.45945949653599 0.555568831507117 0.943199901799572 0.589251190861672 0.862010644706798 0.642960261087865 0.0671268463747271 0.315187945521903 0.771170454989088 0.178281388245523 0.0381073909811676 1.97545135764611 1.22251580744506 2.56334321001980 0.61953537305817 0.130703536327928 0.117865912150592 0.0461233151145279 0.44179060542956
-1 2.08728511432622 0.503047664184123 0.96084712814064 0.480980253312737 0.099602113241181 0.281393719371408 0.142953825648874 1.18519763364912 1.60168723960663 0.942064996766758 1.16280868511687 0.703261001166387 0.0885982032167257 0.344278105534613 1.41310186303201 1.36863285857708 0.685198194347322 0.894260184797359 1.35444283946873 0.692386196926236 0.726836281786573 2.03396478286924 0.440235118082682 2.9381103217906 0.492719936184585
-1 0.335876922059736 0.326594103593379 3.10213863832836 0.501961755100638 0.642337806057185 0.843946326469768 0.68865685351193 0.158174699925351 0.907092195735879 0.0360840829156437 0.272316129878163 0.976369559722853 0.0722394431941211 0.13516221663376 2.28981275751314 0.580510448198766 3.44780600054150 0.541290950030088 0.9080291641456 0.0633234279230237 1.75270106262507 0.697622210596481 0.584311872720718 0.0830549984239042 2.61575362259958
-1 1.81849408700111 0.0908655387995994 0.0537798716686666 0.237062015529572 3.04675668461208 0.579160718247294 0.447030526084452 0.723505859221232 0.376458771061152 0.0835223374888301 0.719334351788175 0.179391229525208 0.84953678581388 0.790537363807571 1.33669809620352 0.185564874671400 2.06564420639517 0.263881020188131 0.069730858784169 2.18929962242458 0.224663837347180 1.94896882205250 0.082275673666701 1.35472727190228 0.0821505533531308
-1 0.00866820427158403 0.110468087378863 0.922111592213524 0.79254177487911 1.11012501824172 3.38157001865988 1.19332783478768 2.16048029777587 0.254320692270994 2.41911130572174 0.541485930327326 0.0318117585777416 0.794640412696801 0.303197538981845 0.195867949749183 0.707232259777239 0.640469660516828 0.763029750154685 0.180311737582088 3.17517123354559 0.679714506026357 0.308258792385459 0.705206866518185 1.22878617975385 0.628489596303552
-1 1.87779615438523 0.0077723884023726 0.149382717907429 0.171339120813588 0.183315285015851 1.09848993733050 0.75959464682644 0.732749504926515 0.155427512712777 1.60955889700892 0.535427926573902 0.421303988434374 1.75650426364484 1.48214183366838 0.339242880698293 1.54233474601866 0.280820269603282 0.520905890967697 0.00208561408643287 0.142980773181064 1.85262608892264 0.263767728897244 1.86870484045687 0.0407106415368617 1.78567322148922
-1 3.52995700181878 0.740691406610322 0.631365501321852 1.24849908980997 0.228837758302689 0.173589720390737 0.290366352872942 1.06108914249487 1.51787545337322 1.81279379679802 0.75777292619915 2.35271342644904 0.200353279272739 0.0510099176552824 0.300001769335665 1.38929226241055 0.193609248381108 2.58255120167944 1.22306666256286 0.229633397888392 1.44258696521480 0.859061025041056 0.121394272660770 0.253813632081572 0.023825884796679
-1 0.381203196477145 0.9846405460731 0.229560504173237 1.33962577670337 1.12145963493259 0.682843917049468 0.144727963022888 0.203511591535062 0.216586736522923 1.06008965704114 2.71764607528660 0.00349586270749569 0.184378810226917 0.175763841860823 2.17050675103877 0.299335491377860 1.37936381060154 1.43409301518443 0.253346580080688 0.433136728592217 0.402876985725015 1.18229055027933 1.23195102340997 0.617166694719344 4.21336020876594
-1 0.500099456869066 0.802979173096729 0.553789092693478 0.380013581735238 4.12869412244713 2.89965105039959 0.797300492497322 0.521103036063491 0.69519861230494 0.776028909678471 1.51383488312139 1.26982806711913 1.17589358329297 1.48762659533861 3.30934496952181 0.170003255447037 1.80255318983438 0.81076892408259 0.182862147803815 0.0775822438299656 0.304068177847913 0.406017846601981 0.593179720453918 0.615398196969181 4.23252927114196
-1 0.738570826086116 0.0934450032746423 1.23419137171186 0.266045859549195 0.420057392679155 3.38109181059485 0.441832656506449 1.02455903283699 1.19876188594372 2.82473302932357 0.305962753482163 0.0506113567668757 1.15062549240412 0.145945662700227 1.52335975201498 0.794779974925232 1.15357666869889 1.63065694264116 0.909720099489105 1.74272814566579 0.0829641590826213 0.949927366296661 0.710814693900657 0.896770387431544 1.44553053929451
-1 0.871190007967909 0.829917756798577 0.0985576990060508 0.447262287605554 0.527781059965491 1.01086381984252 0.0315917666735232 1.04506137609839 0.0146798782642236 0.836001272271288 1.83868957488778 5.86231552030811 1.22878767545791 0.0903087141923606 0.370741801336408 0.80832636445285 0.182222997769713 1.82155617690625 0.293467058475027 0.399787688627839 0.808563303160382 0.174187374301255 1.07027608189318 0.0314913378097117 1.10183824522752
-1 1.72065811215774 0.838830636772227 0.076697459618707 0.0258411201648414 1.55020299264032 0.508165068924427 0.208841860760003 0.451645566150546 0.637177672237158 0.0181060540470201 0.324263461832549 0.169978828169405 1.09986342514649 0.342083308145789 1.57709295853021 0.940973180468411 0.0821668147109449 1.57107652461107 0.828689873176527 2.33621646637533 0.224241098389030 0.00395798026281189 0.490331797860563 1.41413396029713 0.202265073079616
-1 1.56453449270668 0.489548174664378 0.341552098747343 0.745008505852793 0.0271669924259186 0.646253690589219 0.0890091804910577 0.786604423965228 0.0268039763905108 0.851272854513934 1.29393209699066 1.72916028438634 0.495873386418135 0.513361568562686 0.118208009283990 2.26770150090072 2.92422398908024 0.414106735959649 0.98693403456452 0.131643664091825 0.975018688435567 1.88030683985891 0.371157065033913 0.352878282777965 0.738789064767671
-1 2.32656921992514 1.40258888195465 1.91891393615844 0.339667936787009 0.25777820404619 1.01432851418377 3.13779558026336 1.80046313806417 0.345577403903008 0.17665923666209 1.04366767588527 0.505288765765727 0.0153690283186734 0.0875814878381789 1.15394620779426 1.43708246937933 0.260106226895005 0.692254898604006 0.146656489497436 0.290052593685687 2.22712477097724 5.80744479563008 0.380601759068668 1.87392535797300 1.37710346277328
-1 0.512248745653778 0.00833385065197945 0.400845699178026 2.43685243452404 1.39650058179143 1.93034024714472 0.666138074826449 1.59825299469001 0.134718613746422 0.471076456364244 2.98548100871925 0.475081529468298 0.353495290502906 1.33217243380369 5.3368384108732 0.0551248187584795 0.068237314466387 5.09102009393671 0.0352102174611936 0.117031977940681 0.111709694339753 0.00126942359672326 0.957726727197778 0.0840470167858583 0.342032460934497
-1 2.85733736289625 1.82534718505087 0.413794178625468 1.20396129596503 0.715233549433661 0.374845304506651 2.51332823360775 0.536376526579261 1.18048116221446 0.049827407579869 1.50653535491767 0.0721665708543962 0.368163566570729 1.24308264810116 0.68659134209156 0.470235175453126 1.71552204335960 0.979279546956432 0.604037397075444 1.13856475237281 0.0186570053920150 1.32379470668258 3.20743977803602 0.239602327622871 0.321481539402157
-1 0.0567449478042099 0.65201815776527 0.0528282774612308 0.133952864911407 0.0948540934605755 0.313261437229812 0.586221177596599 3.15768025053625 0.881256816866708 0.278470790944994 1.37755717891724 0.315004871692508 0.362679339013994 0.654959884937853 0.111242704093456 0.0216909330161278 0.269430331885815 0.534982553858576 3.78285943509495 0.577570137102157 1.44562212845071 0.1395243704319 0.505770747549832 1.93821584611180 0.00778241449683058
-1 0.153793683741242 0.169161038938910 0.125366144347936 0.301739850547165 1.10842233612658 0.0509684392185012 1.0961447096941 0.524841680657119 1.05923004071684 4.503686531393 3.4034957809556 0.985526591497374 0.182093458511445 0.202659514991188 0.941592769197156 0.0251633883453906 0.727987832347763 0.262631097342819 1.42114013052526 0.377428642008454 0.187414566054940 1.52051734180900 2.40039431849930 0.115168836905357 0.608449744526297
-1 0.249477808829397 0.629362345443731 0.113023525204647 0.236680716276169 0.258750718086958 0.439157120417804 0.422741272952408 0.150633478071541 1.43742230303047 0.488896529984873 0.205632518993615 0.666524558328092 0.673400744795799 0.736534378459704 0.61753697739914 0.245716600928859 0.412361171562225 0.436117640696466 2.66675666148279 0.942038006107223 0.288688077292859 0.295060825068504 3.13288016600494 0.0422184082588419 0.52887948602438
-1 1.04025895982505 0.500087736097672 0.242482948582619 1.75846190183404 0.393191044863937 1.03136129114301 1.45226383759620 1.61008509798887 0.793253298806858 1.08389475658060 0.116853155195713 4.07862253412833 0.356465515112685 1.94679229511859 2.07221159703078 0.877102846237731 0.202752092853189 2.29605464065883 1.04005933362515 1.48210168671765 1.40694175060823 0.231614410286915 0.195156858768314 2.23775325889204 0.052960695233196
1 1.65811276668683 2.29263302772762 1.49672976322472 1.06064896611497 1.77086126800151 1.13589262083223 1.86670325001771 1.62724006455392 2.51800033069196 1.32276856526732 2.16390538583965 1.53323878673837 2.05119055225970 1.33966334765391 1.30861967382953 3.00170586636619 1.09144748410480 2.25527997031332 1.19059760402888 1.07232828001456 2.47604821241441 1.24165556366227 1.03391904662972 1.8782598706136 1.34157979138706
1 1.03624591781738 1.14483671063993 0.961804479276562 0.329906448679877 0.644892625956609 0 0 0.0128008927729848 0 5.83928249552291 0 0 0 0 0 0 0 0 1.40867244625900 0 1.87972167888677 0 0 0 0.522147299637819
1 0 0.165185712600806 0 0 0 0 0 1.28040302971567 0 0.82304433724823 0 0 0 0 0 0 1.30652465780105 0 2.63378415877556 0 0 1.00619075252655 0 1.06691176249626 0
1 1.48425869084895 2.07146230987729 1.66280741896480 1.59214238775894 1.83361049179373 1.11537224043664 2.05169194373758 3.82525937987452 1.87288232767215 2.37762163016470 1.21233973279595 1.41372188506648 1.44975737016648 1.54954340402037 1.80113386767182 1.55214836029336 1.40472230253528 1.26756147899068 1.14668792375970 1.20226254585195 1.04807431273814 2.42939223686069 1.73528563133897 1.96560511401662 1.00511489173979
1 2.59814470625463 1.40113451657817 1.31875457045416 1.94011708699112 1.12725032045075 1.95167471743645 1.68392579630017 1.07750664558262 1.00697208754718 3.60533396186088 1.88017122197593 3.33710358465526 1.68880953965709 1.44863208476454 3.16822141582582 1.26854934869334 1.15216316469014 1.23406652640551 1.85106332106185 2.38284992143036 1.02657774306048 1.79468591879578 1.2029589000158 4.4978970044986 1.87584241941096
1 1.9172822637583 2.04700355152288 4.16341736150866 1.06150288991298 1.31709390226752 2.87378578997197 3.45945949653599 1.55556883150712 1.94319990179957 1.58925119086167 1.86201064470680 1.64296026108786 1.06712684637473 1.31518794552190 1.77117045498909 1.17828138824552 1.03810739098117 2.97545135764611 2.22251580744506 3.56334321001980 1.61953537305817 1.13070353632793 1.11786591215059 1.04612331511453 1.44179060542956
1 3.08728511432622 1.50304766418412 1.96084712814064 1.48098025331274 1.09960211324118 1.28139371937141 1.14295382564887 2.18519763364912 2.60168723960663 1.94206499676676 2.16280868511687 1.70326100116639 1.08859820321673 1.34427810553461 2.41310186303201 2.36863285857708 1.68519819434732 1.89426018479736 2.35444283946873 1.69238619692624 1.72683628178657 3.03396478286924 1.44023511808268 3.9381103217906 1.49271993618459
1 1.33587692205974 1.32659410359338 4.10213863832836 1.50196175510064 1.64233780605718 1.84394632646977 1.68865685351193 1.15817469992535 1.90709219573588 1.03608408291564 1.27231612987816 1.97636955972285 1.07223944319412 1.13516221663376 3.28981275751314 1.58051044819877 4.4478060005415 1.54129095003009 1.9080291641456 1.06332342792302 2.75270106262508 1.69762221059648 1.58431187272072 1.08305499842390 3.61575362259958
1 2.81849408700111 1.0908655387996 1.05377987166867 1.23706201552957 4.04675668461208 1.57916071824729 1.44703052608445 1.72350585922123 1.37645877106115 1.08352233748883 1.71933435178818 1.17939122952521 1.84953678581388 1.79053736380757 2.33669809620352 1.1855648746714 3.06564420639517 1.26388102018813 1.06973085878417 3.18929962242458 1.22466383734718 2.94896882205250 1.0822756736667 2.35472727190228 1.08215055335313
1 1.00866820427158 1.11046808737886 1.92211159221352 1.79254177487911 2.11012501824172 4.38157001865988 2.19332783478768 3.16048029777587 1.25432069227099 3.41911130572174 1.54148593032733 1.03181175857774 1.7946404126968 1.30319753898185 1.19586794974918 1.70723225977724 1.64046966051683 1.76302975015469 1.18031173758209 4.17517123354559 1.67971450602636 1.30825879238546 1.70520686651819 2.22878617975385 1.62848959630355
1 2.87779615438523 1.00777238840237 1.14938271790743 1.17133912081359 1.18331528501585 2.09848993733050 1.75959464682644 1.73274950492651 1.15542751271278 2.60955889700892 1.53542792657390 1.42130398843437 2.75650426364484 2.48214183366838 1.33924288069829 2.54233474601866 1.28082026960328 1.52090589096770 1.00208561408643 1.14298077318106 2.85262608892264 1.26376772889724 2.86870484045687 1.04071064153686 2.78567322148922
1 4.52995700181878 1.74069140661032 1.63136550132185 2.24849908980997 1.22883775830269 1.17358972039074 1.29036635287294 2.06108914249487 2.51787545337322 2.81279379679802 1.75777292619915 3.35271342644904 1.20035327927274 1.05100991765528 1.30000176933566 2.38929226241055 1.19360924838111 3.58255120167944 2.22306666256286 1.22963339788839 2.44258696521480 1.85906102504106 1.12139427266077 1.25381363208157 1.02382588479668
1 1.38120319647715 1.9846405460731 1.22956050417324 2.33962577670337 2.12145963493259 1.68284391704947 1.14472796302289 1.20351159153506 1.21658673652292 2.06008965704114 3.7176460752866 1.00349586270750 1.18437881022692 1.17576384186082 3.17050675103877 1.29933549137786 2.37936381060154 2.43409301518443 1.25334658008069 1.43313672859222 1.40287698572502 2.18229055027933 2.23195102340997 1.61716669471934 5.21336020876594
1 1.50009945686907 1.80297917309673 1.55378909269348 1.38001358173524 5.12869412244713 3.89965105039959 1.79730049249732 1.52110303606349 1.69519861230494 1.77602890967847 2.51383488312139 2.26982806711913 2.17589358329297 2.48762659533861 4.30934496952181 1.17000325544704 2.80255318983438 1.81076892408259 1.18286214780381 1.07758224382997 1.30406817784791 1.40601784660198 1.59317972045392 1.61539819696918 5.23252927114196
1 1.73857082608612 1.09344500327464 2.23419137171186 1.26604585954919 1.42005739267915 4.38109181059485 1.44183265650645 2.02455903283699 2.19876188594372 3.82473302932357 1.30596275348216 1.05061135676688 2.15062549240412 1.14594566270023 2.52335975201498 1.79477997492523 2.15357666869889 2.63065694264116 1.90972009948911 2.74272814566579 1.08296415908262 1.94992736629666 1.71081469390066 1.89677038743154 2.44553053929451
1 1.87119000796791 1.82991775679858 1.09855769900605 1.44726228760555 1.52778105996549 2.01086381984252 1.03159176667352 2.04506137609839 1.01467987826422 1.83600127227129 2.83868957488778 6.86231552030811 2.22878767545791 1.09030871419236 1.37074180133641 1.80832636445285 1.18222299776971 2.82155617690625 1.29346705847503 1.39978768862784 1.80856330316038 1.17418737430125 2.07027608189318 1.03149133780971 2.10183824522752
1 2.72065811215774 1.83883063677223 1.07669745961871 1.02584112016484 2.55020299264032 1.50816506892443 1.20884186076000 1.45164556615055 1.63717767223716 1.01810605404702 1.32426346183255 1.16997882816941 2.09986342514649 1.34208330814579 2.57709295853021 1.94097318046841 1.08216681471094 2.57107652461107 1.82868987317653 3.33621646637533 1.22424109838903 1.00395798026281 1.49033179786056 2.41413396029713 1.20226507307962
1 2.56453449270668 1.48954817466438 1.34155209874734 1.74500850585279 1.02716699242592 1.64625369058922 1.08900918049106 1.78660442396523 1.02680397639051 1.85127285451393 2.29393209699066 2.72916028438634 1.49587338641813 1.51336156856269 1.11820800928399 3.26770150090072 3.92422398908024 1.41410673595965 1.98693403456452 1.13164366409183 1.97501868843557 2.88030683985891 1.37115706503391 1.35287828277797 1.73878906476767
1 3.32656921992514 2.40258888195465 2.91891393615844 1.33966793678701 1.25777820404619 2.01432851418377 4.13779558026336 2.80046313806417 1.34557740390301 1.17665923666209 2.04366767588527 1.50528876576573 1.01536902831867 1.08758148783818 2.15394620779426 2.43708246937933 1.26010622689500 1.69225489860401 1.14665648949744 1.29005259368569 3.22712477097724 6.80744479563008 1.38060175906867 2.87392535797300 2.37710346277328
1 1.51224874565378 1.00833385065198 1.40084569917803 3.43685243452404 2.39650058179143 2.93034024714472 1.66613807482645 2.59825299469001 1.13471861374642 1.47107645636424 3.98548100871925 1.47508152946830 1.35349529050291 2.33217243380369 6.3368384108732 1.05512481875848 1.06823731446639 6.0910200939367 1.03521021746119 1.11703197794068 1.11170969433975 1.00126942359672 1.95772672719778 1.08404701678586 1.34203246093450
1 3.85733736289625 2.82534718505087 1.41379417862547 2.20396129596503 1.71523354943366 1.37484530450665 3.51332823360775 1.53637652657926 2.18048116221446 1.04982740757987 2.50653535491767 1.07216657085440 1.36816356657073 2.24308264810116 1.68659134209156 1.47023517545313 2.7155220433596 1.97927954695643 1.60403739707544 2.13856475237281 1.01865700539202 2.32379470668258 4.20743977803602 1.23960232762287 1.32148153940216
1 1.05674494780421 1.65201815776527 1.05282827746123 1.13395286491141 1.09485409346058 1.31326143722981 1.5862211775966 4.15768025053625 1.88125681686671 1.27847079094499 2.37755717891724 1.31500487169251 1.36267933901399 1.65495988493785 1.11124270409346 1.02169093301613 1.26943033188581 1.53498255385858 4.78285943509495 1.57757013710216 2.44562212845071 1.1395243704319 1.50577074754983 2.9382158461118 1.00778241449683
1 1.15379368374124 1.16916103893891 1.12536614434794 1.30173985054716 2.10842233612658 1.0509684392185 2.0961447096941 1.52484168065712 2.05923004071684 5.503686531393 4.4034957809556 1.98552659149737 1.18209345851145 1.20265951499119 1.94159276919716 1.02516338834539 1.72798783234776 1.26263109734282 2.42114013052526 1.37742864200845 1.18741456605494 2.52051734180900 3.40039431849930 1.11516883690536 1.60844974452630
1 1.24947780882940 1.62936234544373 1.11302352520465 1.23668071627617 1.25875071808696 1.43915712041780 1.42274127295241 1.15063347807154 2.43742230303047 1.48889652998487 1.20563251899361 1.66652455832809 1.6734007447958 1.73653437845970 1.61753697739914 1.24571660092886 1.41236117156222 1.43611764069647 3.66675666148279 1.94203800610722 1.28868807729286 1.29506082506850 4.13288016600495 1.04221840825884 1.52887948602438
1 2.04025895982505 1.50008773609767 1.24248294858262 2.75846190183404 1.39319104486394 2.03136129114301 2.4522638375962 2.61008509798887 1.79325329880686 2.08389475658060 1.11685315519571 5.07862253412833 1.35646551511268 2.94679229511859 3.07221159703078 1.87710284623773 1.20275209285319 3.29605464065883 2.04005933362515 2.48210168671765 2.40694175060823 1.23161441028691 1.19515685876831 3.23775325889204 1.05296069523320
