# Supplementary material for: On the analysis of glycomics mass spectrometry data via the regularized area under the ROC curve
Source: BMC Bioinformatics. 2007 Dec 12;8:477. doi: 10.1186/1471-2105-8-477 (PMC2211327; doi:10.1186/1471-2105-8-477)
Supplement: Additional file 1 — Simulated data with different combinations of n and p used to evaluate TGDR-AUC algorithm. [file 1471-2105-8-477-S1.zip › simulation_data/simup25n5.txt]

-1 3.41807965917473 2.89146291043233 0.798164383466256 2.68209405044529 0.0619841983574285 0.00290088467648855 0.825185745743762 0.248655122239143 0.745195077690196 0.28404417168349 1.09511340591581 0.310112963386516 0.0577519958463969 0.757937573785794 0.270181792322546 1.22970439831148 0.476083304267377 0.363248067442328 2.45972785768526 0.0067282784052184 0.146551724988967 0.0698404951598144 1.03455324932457 0.257657046895474 0.319740979000926
-1 1.59069643533769 1.43737506485524 0.25329334102571 0.097675479017198 1.55685934974792 1.19095105021716 1.51562070917298 0.214059208985418 0.102052017115057 1.84594750582221 0.915661781984282 1.04831710732998 0.131192772000472 1.52279786439550 0.546914126724005 0.361005293671042 0.677452750038356 0.293977970904201 1.27933427960100 0.503108697477728 3.67575565518296 0.174866629514543 2.80991518241124 0.934548339764488 1.28771181027861
-1 1.62371690190377 0.340218828525394 0.265318071935326 0.342286343220621 0.980509301605535 0.929367104453271 0.18778275399314 0.248528914923107 3.23088987154846 0.229115384630859 1.17977199326725 1.58596762684472 0.482528679072857 1.22219438474150 3.4810694658891 0.652399530634284 0.265240340413684 0.194803194142303 2.40687370101426 0.343382580205798 0.143018533286612 0.141881421674043 0.801635277415526 1.21541243414850 1.87998551680687
-1 0.632767628412694 0.111590170809404 1.21353363077024 0.323438095860183 1.18558842684598 0.410388824529946 0.425946217495948 0.93517004694314 0.408211304806173 0.173954566009343 0.855460536624205 0.38773438334465 0.818789778235269 0.0496135111898184 0.470348718336943 0.448501566424966 0.0247828653082252 1.29905460890424 3.55423042715943 0.191277396616090 0.989896040117576 2.11403450663463 1.39270381150406 2.30931762034509 1.87479975997450
-1 0.308966292534024 0.0369369727559388 1.09320034132084 1.63443488805535 0.438440713240587 0.357733392148288 3.32595898194199 3.45695424808149 3.63913373596061 0.290463540432765 1.39016257776859 0.43864736193791 1.07254757262291 0.34702412923798 0.919973106294338 0.000901094172149897 0.619749367237091 1.53154838112673 1.16255430593611 0.668439150322229 2.08788864403495 1.27440599720449 2.16404011274192 0.666355384048074 0.682230195961893
1 2.41807965917473 1.89146291043233 0 1.68209405044529 0 0 0 0 0 0 0.095113405915809 0 0 0 0 0.229704398311479 0 0 1.45972785768526 0 0 0 0.0345532493245724 0 0
1 2.59069643533769 2.43737506485524 1.25329334102571 1.09767547901720 2.55685934974792 2.19095105021716 2.51562070917298 1.21405920898542 1.10205201711506 2.84594750582221 1.91566178198428 2.04831710732998 1.13119277200047 2.52279786439550 1.54691412672400 1.36100529367104 1.67745275003836 1.29397797090420 2.27933427960100 1.50310869747773 4.67575565518296 1.17486662951454 3.80991518241124 1.93454833976449 2.28771181027861
1 2.62371690190377 1.34021882852539 1.26531807193533 1.34228634322062 1.98050930160553 1.92936710445327 1.18778275399314 1.24852891492311 4.23088987154846 1.22911538463086 2.17977199326725 2.58596762684472 1.48252867907286 2.22219438474150 4.4810694658891 1.65239953063428 1.26524034041368 1.19480319414230 3.40687370101426 1.34338258020580 1.14301853328661 1.14188142167404 1.80163527741553 2.2154124341485 2.87998551680687
1 1.63276762841269 1.11159017080940 2.21353363077024 1.32343809586018 2.18558842684598 1.41038882452995 1.42594621749595 1.93517004694314 1.40821130480617 1.17395456600934 1.85546053662421 1.38773438334465 1.81878977823527 1.04961351118982 1.47034871833694 1.44850156642497 1.02478286530823 2.29905460890424 4.55423042715943 1.19127739661609 1.98989604011758 3.11403450663463 2.39270381150406 3.30931762034509 2.87479975997450
1 1.30896629253402 1.03693697275594 2.09320034132084 2.63443488805535 1.43844071324059 1.35773339214829 4.32595898194199 4.45695424808149 4.6391337359606 1.29046354043276 2.39016257776859 1.43864736193791 2.07254757262291 1.34702412923798 1.91997310629434 1.00090109417215 1.61974936723709 2.53154838112673 2.16255430593611 1.66843915032223 3.08788864403495 2.27440599720449 3.16404011274192 1.66635538404807 1.68223019596189
