# Supplementary material for: On the analysis of glycomics mass spectrometry data via the regularized area under the ROC curve
Source: BMC Bioinformatics. 2007 Dec 12;8:477. doi: 10.1186/1471-2105-8-477 (PMC2211327; doi:10.1186/1471-2105-8-477)
Supplement: Additional file 1 — Simulated data with different combinations of n and p used to evaluate TGDR-AUC algorithm. [file 1471-2105-8-477-S1.zip › simulation_data/simup25n50.txt]

-1 0.262977920006961 0.185933178088608 0.168018682394177 2.88728208078032 0.602346492465585 0.186724216100991 0.948954604524088 3.74010846665753 1.24014498661728 0.614950812421739 1.31256604283572 2.77596195344008 0.191279906812444 2.98851481808310 0.190053962999100 0.676694788970053 0.159152906692599 0.859191072131407 1.88498243122342 3.48505780638611 0.808878352823568 0.826973425312457 1.76000096454265 0.633576907683164 0.767034338745189
-1 3.91543269041037 0.120280728209764 0.231907709962870 0.371655439325162 0.00672607936088782 0.020285971081624 0.900382162961078 1.44157296289262 0.456447119358927 0.0177009742977852 1.37379886950822 0.429333250106047 0.952079017604602 0.114689506729320 1.69263224256605 1.21789604421229 0.00646369363903961 1.09469686816902 1.27536670673163 0.36574088059146 0.457054307218641 1.11262336834790 0.756017397115839 0.0444206552926941 2.39116523588512
-1 0.110421557445079 0.462218392640352 0.832531754357651 0.114491881620336 0.0945069519802928 0.543251772876829 0.861876313532603 0.765145467552257 1.92677484816852 3.31736104918604 1.43551217723270 0.444673563353717 2.79228470680214 0.193284517117527 2.4057628790519 0.364902823441433 0.513506286311895 0.950857953126443 1.75967608252174 0.990265436152306 2.79231209291105 3.1699824555028 0.0126618063077331 0.654069736599922 0.550208475906402
-1 1.14396959628113 0.0612794165499508 1.45470516188982 1.64022007948699 3.80666321242859 0.318958391901106 2.73249079460714 0.939841913372992 0.143891298212111 0.177179513964802 1.16300396896423 1.31166239171745 0.89787684354221 1.16836909894517 0.204155262559652 1.15862552631171 1.21495288233728 2.40229365030739 2.23953660701581 2.66905897832339 0.746296563227401 3.39060109836941 0.0218412843532860 1.37945686462791 0.303226352821181
-1 6.09579871561299 2.90408821387177 2.93611557019835 0.0443446543067694 0.0949288825504482 2.01865772335770 1.19111360698463 1.16491864989967 0.442370970733464 1.85775716966929 2.24593062858476 1.35559587642075 0.167408524081111 0.416279245633632 0.866391302044404 0.328401933424175 0.579725475050509 0.765266268472088 0.625690176617354 1.51020831606331 0.751370320054603 0.571840641088784 2.28506765688274 1.07084078710051 0.316836370842374
-1 0.242392516577970 0.70304819626064 0.273176083623444 0.133811715502329 0.612005580216646 0.347960539126779 3.69926334173267 0.212295908484175 0.434969004243612 1.76961853905561 0.299030538648367 1.26474476711443 0.0135809190129658 1.45812847270610 0.569280273281038 0.526988899800926 2.34022085169766 1.3447765064937 2.06462016693296 0.0539305477357635 1.19474880858780 0.169758675154299 0.627732878085226 0.585315399803221 1.41182106724920
-1 1.11295620161564 0.807997162331418 0.885258454787445 0.48850707061592 0.840384901875503 0.572507361415774 0.156107454560697 0.0989105594344437 0.127995213028044 0.192908553872257 2.29735066429582 1.21513693775506 0.388801906723529 0.698145051864764 2.24431152442906 0.0306771554742970 0.301759128924459 0.113755046389997 0.615431857295334 0.0100017481019037 1.64106975859942 0.561890211887658 0.918351178015483 0.144696724623253 0.481697933748364
-1 1.83100889801028 0.51587254460901 4.18936764051147 0.552737194113433 0.354027696624966 0.115017735864967 0.864704666617227 1.76918151780012 1.64642346470035 0.633795996196568 0.634197442792356 0.181503124535084 0.250076474156231 1.28586765840174 0.6104367650114 0.211669974494725 0.861901652957213 1.08123342222990 0.963540764782468 0.00919849518686533 0.236974873596742 0.25211543450132 0.202207728224648 3.62458992542184 0.0718505932018161
-1 1.02114225640417 1.21944230976970 0.0332189080981767 0.129307814408094 2.54654941136453 0.436536798253655 0.900762541805113 1.55292786936553 0.791015198412252 1.12778177294405 0.198042374982853 0.329953005071729 0.238325787553316 1.74517696528676 1.13367507788808 0.562486068811268 2.33941625977371 0.0299533731008572 0.440138919818452 2.48595013270590 0.624423204455525 0.850127742583764 0.249679211527109 1.98765330939534 0.274374219123274
-1 1.13124289770066 1.13817122201891 1.94336249670925 0.710735722139854 1.19683803706886 0.220863055903465 0.543774778489023 0.685106489341706 0.388168703744166 0.070536974427368 1.06101986761661 1.14908401757003 0.335718126501888 0.476531181484461 0.564784701447934 0.417192842811346 2.8882283250554 0.89995673015238 0.402126158587635 2.03411915144863 0.479183698538691 1.11510168363035 0.602948303206854 0.61408016178757 1.89603078557289
-1 1.91517664111199 0.0667062629272197 1.29650884676249 1.34393051634998 4.6194189970655 0.689068739768118 4.90865443803766 0.836150331349099 2.95103705657606 3.54270653964436 1.17447369474541 1.52438193627974 2.50932285735819 0.125161576123317 0.911358259576273 0.242101257465388 0.101231954060495 0.70093667223574 0.604630387978434 0.898571681189251 2.12705502374675 0.523933755233884 0.99477593596549 0.576712925452739 1.97775808252523
-1 0.320853853281134 0.29366585863478 0.0675770367119031 0.335021476726979 5.34818968006288 2.96378395002968 0.587369855493307 0.829896279290698 0.247326184212679 1.28112113564731 0.578900969121605 0.0504053863696754 0.134012621361762 0.256901059012845 2.42570266431863 0.322480926278164 0.060972673818469 1.36283300347151 0.199357583599211 1.26068250271947 0.447622574865818 0.466952531121479 1.79959741209834 0.108469023369253 2.49553200031135
-1 0.344609233550727 3.33589902503376 0.316874621436 1.50602106369081 0.623240473214537 2.19487599457119 1.60018074317815 0.228539697360247 3.16777252389078 0.411054393742234 3.56439800479838 0.994578017811191 0.00265278063884632 1.64502075280813 0.654657176695764 0.2870050992503 0.170618217438459 0.387171544134617 1.34570941417934 0.843832776839745 0.637542409356683 0.178542455896101 5.87698716368563 1.67387440265685 0.895765811337252
-1 0.84502259730817 2.84734388846091 0.799499445552838 0.7858667037961 0.252663592342287 2.04364916301313 1.09465827136756 2.46269777276148 0.352688333019614 2.25683124164555 0.316873644012958 0.325611105188727 0.179292110260576 1.3871671599749 1.06552953637281 0.689023989252746 0.521623176861439 0.420621651690453 0.0603779540397227 0.989554251562548 0.536696536000818 0.256194780580699 0.474013671278954 0.92371425121547 0.627999848336655
-1 1.03182856196197 0.389739827252924 2.15069402927969 0.0570627176202834 0.627707629930228 1.04875424872608 0.502861836459488 3.27447309328203 0.752925960305047 2.90516797436361 0.0268007525583384 0.137919068336487 9.45571810007095e-05 1.26902155853332 0.131551987957209 0.233813754472508 0.350624421145767 0.555040371138603 0.4391367174685 0.0644622002728283 0.782467747245241 1.79284775248160 1.24107512734355 0.437749241944402 0.561787719838321
-1 0.788586581639653 0.227337902411819 0.382934749126434 1.90490453681889 2.03152237824144 1.05766028161616 0.41182572953403 1.42921903348508 1.27096445481749 2.05454799338224 1.11352675310792 0.09585911501199 0.352672676555812 0.352404585108161 0.504185339901596 1.13762615523757 0.573850180341942 0.344144596718252 0.670112901367247 0.606424789410084 0.569650926161557 1.18086028560520 0.304006747271796 1.74126251033487 0.653860643971711
-1 0.0648141289129853 0.202025199308991 0.822531738249272 0.522955500520766 0.453111281636155 0.691022704355419 0.98709992501409 0.0755364834330976 0.658899886999279 1.62888223856261 0.0433964412659407 0.77728488850863 0.079045457974515 0.499766964931041 0.854058703156525 0.133121550781049 0.0306287376050212 0.613691572565585 0.178380095543815 2.21138245870846 0.139101728796959 2.62772585252736 0.467419028747827 1.97909577741268 0.322395968716592
-1 0.537040482275188 0.324781684204936 0.829954870003176 1.44339071764591 0.960367038675556 0.736385984120795 0.382873328821975 0.761914481366885 0.352743504103273 0.391804608516395 0.541859572775468 0.285257220350526 1.33984791669519 0.742841362512507 1.41805015495958 0.398401461075991 2.23275537590001 0.448543913363445 2.66703511575673 0.372897236607969 0.528935846872628 1.01088154311748 0.327863040845841 2.23372266242716 2.79820743359922
-1 2.73081620211217 0.198052100420211 0.198742774315178 0.0873243923441969 0.620575129985809 0.0718584428541362 1.10224615312637 2.02205465166810 0.33338207431228 6.9527044857614 2.90778305257046 0.744231102014792 2.57164611095998 1.85970793842318 0.626568710897118 0.410133255425232 0.0334724052809179 1.04560517049850 0.071107089985162 2.25284601538651 0.723528228658152 0.305283583234996 0.351765776991652 0.644056513439864 0.873123608487559
-1 1.55738766909152 2.69807152251217 0.0481399889104068 5.48016564704874 1.72962577073815 0.955605559009028 0.283458802849054 0.195288666989654 0.41536934254691 0.329528435599059 0.659446545876563 3.00774730738859 0.677729142364115 0.0081895953291522 0.208533506795696 0.939314113887859 1.67443204103949 0.0836864982669465 0.407135955058038 2.44748814950202 2.425501808748 0.964463155674648 0.237262107431889 0.996517627457988 0.471457771956921
-1 0.0535117508843541 0.103514455184145 0.204180720287539 0.410922822076827 1.08146048612417 2.09674840675800 1.57566860682311 1.54854239979099 0.277791173197329 0.298337470259043 0.891257965895248 0.883855330715788 1.12772151916744 0.752255561719549 0.244726919462436 0.168818905483931 1.92792486018481 1.04582410394670 1.46713685980978 1.60372929725138 0.524261213768235 1.04001256726207 0.239008457997363 0.0157341761514544 2.33781329752675
-1 0.198878764174879 0.289725218899548 0.552127923816442 2.2257200773322 0.234414167702198 1.01476792707564 0.597676454577595 0.316866745706648 1.69495289578083 0.405812536831945 0.130612588487566 0.771373256315723 1.2622940018353 3.21344500018244 1.07569892440547 0.969379778774415 1.49504910230922 0.0881030838936567 0.385485921986401 0.561024291906506 0.416629119310528 0.946872572372568 0.351107977330685 1.06912310789795 0.83360177739979
-1 0.517211403697729 0.147864142898470 0.162260298617184 0.143574428278953 0.021611116360873 2.56498747492645 0.0280616816079943 0.779578786301327 0.457018472719938 1.57691612927543 0.386150878854096 0.453637141950547 2.21677063149388 0.0421076413662684 0.289573942776769 0.117212913971926 0.607509810589067 1.47649267866256 0.288179843686521 0.122469148598611 0.939954245421004 0.113632423337549 0.266082492191345 1.25218693069638 0.0287601347081363
-1 1.79267898007276 0.0803331025239797 0.22853541480082 0.867780008217062 1.23567340332539 0.409635129384696 0.246174051856478 0.424181267153472 0.796963992486608 2.32033023784373 0.439056503586471 2.44987579981301 0.824030595789564 1.01698284964533 0.0280336705036461 0.345767675433308 1.99644911839607 0.833996863993716 0.937265252816649 1.56080233297291 0.227588678710163 1.63962912178578 1.50359318955782 0.0248884922705997 0.379452575463802
-1 0.402726533357054 0.00516293696901657 0.0271235885983215 2.29910308296297 0.273115469498616 1.57488013070307 2.53784639561985 0.424379616510123 0.643911513965577 0.68781425897032 2.48133774641217 1.70695766798201 1.37448745402963 2.56396623874519 0.72508067026582 0.664371691644192 0.672976619563997 0.179064978379756 0.0249400250613689 1.62008450544419 4.28684007895524 1.11449575419993 0.137152994517237 2.57854353065107 0.161226853546474
-1 1.47476651145536 0.454673090949655 0.876834371085179 2.15224888721917 0.433389842975885 1.58047496620810 0.159793970175087 0.108741011470556 0.00356994336470962 0.135457065291623 0.977423583115351 0.745233353185368 0.321241474244744 2.90405443718241 3.17964123917704 0.452350960113108 0.369391233014971 0.524339811410755 0.447776117362082 0.418156614558223 1.19535658504338 0.251041665207595 1.56305533886205 0.854608802019868 0.0339875389688491
-1 2.73761075536225 0.282911073416471 0.902439051265729 0.0836147149093449 0.15968535002321 0.0298549169674516 3.64423278137985 0.918103583898977 0.0165520180016756 0.0103854364715517 1.60482416682244 1.8659775032753 0.503726311868982 0.112495065201074 1.13759155380995 0.228162209037691 0.806031577397373 0.433084351941943 1.50666308800891 1.67282156637850 0.562605259474367 0.526275530923158 1.32771681617470 1.56464154451134 0.760817498163088
-1 0.733647124436684 1.28609453603150 0.428162602429216 1.40468069551920 2.61519438947055 2.01434961697998 2.14343676144693 0.44449159828946 1.90323930225315 0.356249419972301 1.47488004321124 3.10436969233637 0.0238489983603358 0.88114566444875 0.825293559539032 2.23083487417708 0.501115380320698 2.05085493429544 0.734185582916153 1.8769926870985 1.04020490400018 0.697871991391194 0.528712093364447 0.442496795207262 1.30649313140185
-1 0.122384583577514 0.422079999931157 4.85855411149957 0.411222879774868 0.557113858654855 0.772130533042492 1.70827049753609 0.0449896994087169 1.89921864486280 2.67099279711459 0.222278618719429 0.99930080901037 1.68368840581718 1.31884718123348 0.395992695819587 2.26625030288909 2.55854453320119 0.179265876300633 0.299329411128124 2.37348535830591 1.28502930510314 1.79055671705593 0.89847272909702 1.13578366297753 0.89729555249546
-1 0.261967658996582 1.27826859052749 1.10552234850348 1.44498411284081 0.591247411444783 0.110318019986153 2.84354299203824 0.559151542373002 0.581430064243844 0.231720938862872 0.684418529737741 1.17130314740808 0.360812322236598 0.670646710786968 0.322934440802783 0.0203432175330818 0.652901468332857 0.00628830306231976 0.107013965690124 1.21881906218351 0.772992827887547 1.78820679514649 0.295482959598303 0.494558236561716 0.912039582575572
-1 0.541459629939564 0.202295203693211 0.445125008001924 1.06987770642610 1.37189569133790 0.424223665613681 1.86438382594826 0.96439763339626 0.664728324860334 0.0789092937484384 2.43442480812285 1.08662429727138 0.0574701675213873 0.97150659091295 2.14585080419093 5.53922727704048e-05 0.081641884108089 0.227802906185389 1.03731174390287 0.461727305781096 1.13393044933201 0.379611083772033 0.212060639951651 0.0530228262621734 1.91220094065463
-1 0.239869124344253 1.35244107614727 0.0142608902777651 1.14892895236136 0.671221203170717 0.139184594620019 0.245201566256583 2.10152856806729 0.236797135323286 0.504854406230152 0.205843235831708 0.589367838110775 0.0648194254381973 0.577209527604282 0.100369953550398 0.508092540854644 2.18824754456494 0.555119825061411 1.85274300529602 0.644395542796701 0.88998100896854 1.80637696749511 0.0811929772607982 0.312409446232003 0.433969579171389
-1 0.00758035450319927 0.144220794085413 0.321253015332034 1.68004227234962 0.173315902540281 1.73213000214639 0.328810240142047 0.607218000505008 0.227980390191078 2.07873896501007 0.246101314201951 0.608011334668845 1.01906172880514 1.51204969180057 0.215337414760143 0.0105005293140446 0.42519996053154 0.318004237487912 3.31226962042933 0.153967782389373 2.04262545323911 0.86548182097504 0.788421695078623 0.443854802753776 0.877033905084145
-1 1.45384643404725 0.321073263417929 2.38210643629048 0.324524336494505 0.509212696459144 1.07588068463452 0.454901742206751 0.739258774254923 0.212237185798585 0.289161065127701 0.982127586147002 0.407539757434279 1.76390870350642 0.155656532237511 0.641737507656217 0.284328659996390 0.161742203926627 0.423438237141974 0.905689428649672 0.878103968441043 0.336780819978484 0.47566074738279 1.70886653094533 2.15005196059558 0.241472733444672
-1 0.512709732633084 0.370327326469123 0.00298397010192275 0.0850119156714462 0.965880759949696 2.80433274150502 1.6321971490139 1.30876151654394 0.0987940283585096 1.00446980721773 0.893805285873723 0.219018106814474 0.732120186979783 0.23278024398361 2.09437864074919 0.982000138568592 0.717955305199039 0.203138476703316 0.401425124146044 1.94593722872209 0.898787036640922 0.617940397933126 0.791436009066132 1.66448771013858 0.265040059573948
-1 2.46792477915499 0.342596877632489 1.96556847906652 2.64741727883432 1.25419651247085 0.272041975986212 1.38246837254138 0.279212641064078 2.56657370726082 0.365770113227217 0.289797711651772 0.631029813550413 0.347172642126679 0.0559506271965802 0.842439308720541 1.01429579123379 0.163401891011745 0.77033221733578 1.08548672027410 2.55549469285074 0.356083541951669 0.869290041412808 3.91982251943505 2.98495995236521 1.05029798108609
-1 0.72866498022796 2.11879775495055 0.0229789516888559 0.648978524841368 0.0262822659659091 0.345783810593485 2.19587656656716 0.0842365061086399 0.22667275974527 1.87112137294354 0.143911083228886 1.778099398501 2.55717037791822 0.42720936704427 3.59832741857922 1.36815846427799 0.933171194936049 0.276698350906372 0.070109027903527 1.83253758764806 0.889322495045972 1.08089003354346 1.23001144170285 0.00550199293791509 0.796966976745129
-1 0.612489654682577 1.71606064267034 0.152254810615234 0.423871056176722 0.926934386561525 1.12606163504989 1.08794376063616 0.590117638930678 2.36467329586361 1.91437160587850 0.171396998479025 0.527979031205177 0.172104794997722 0.655851882882416 0.771110960240376 1.66312235957923 3.17132581008558 0.409655620809644 0.0637286445125937 1.72319491571727 0.757275205222222 1.33994383919508 0.000213039107620716 4.32288401176162 0.894248781901172
-1 1.61380772818843 0.100234379639629 2.47092363784525 0.50702428072691 0.498183636460453 1.64883284586205 1.5509695894176 0.170479033357937 1.30571164093436 1.15505831498177 0.869512881110323 0.200739894993603 0.459035741556465 0.394840460270643 0.772430524584964 0.498024604748935 0.281250954393494 1.82986267275157 0.52339900424704 0.84765052325548 1.85332082441517 0.448732185513738 0.286630143877119 1.25838485821606 0.802700260612083
-1 2.34848688716505 1.09512395873190 0.0948109380628638 0.15431555127725 0.373356037773192 0.363477509934455 1.36843125611068 0.440760529600084 1.48741407684031 0.428780420683324 0.751173277292362 1.71952954112532 1.38942835579243 0.745574415619385 0.185034827794880 1.97517748354914 0.0360308149157891 0.269224225543439 1.23577099289269 0.229024063795805 2.18854301223967 0.027606091927737 0.297974311466739 0.0660246564075351 0.262206172104925
-1 0.394224661402404 0.537371949292719 2.97059497518401 0.713434711056662 0.817142266738129 1.63732101711694 0.821338274156077 2.12865612652407 1.26012511267782 1.82041587096790 0.90840344499321 2.76093186611745 1.28024991131843 0.48162883484931 1.61555872651635 0.185504038818181 0.710184300276351 0.464747634250671 1.07463627133415 1.14431701223822 0.274384128610311 0.174564269633926 0.0706402701325715 0.0597829124890268 2.26166184420202
-1 1.15093776858867 1.64515710388532 0.155570015311241 0.291489292867482 1.7273752837533 0.437187628675576 0.242097577080131 0.314623522529861 0.533858760725707 2.44036273459408 1.13631135968413 1.78017633399906 1.26493723034383 0.419655453413725 0.115001448895782 0.569490232504904 0.191568262409419 1.96312318202835 0.904331043320608 0.308487790636718 0.158164769205122 3.73755431713021 1.73327815710547 0.0504805073142052 0.430585356894881
-1 1.82270903876963 0.0745585846333993 0.333631256595254 0.51391259720549 0.904525944921088 0.540012052748352 1.01319432161273 0.460729856975377 0.640851520001888 0.249738082289696 1.04235331151159 0.85073419004203 0.715849865185929 0.178561568667349 3.5579056048528 0.521807045210153 0.0438018591301254 0.250191040454371 1.02026908193064 0.0243681133724749 0.127434614580125 0.233234856277704 2.45238256255601 1.88437602846863 2.16569681631755
-1 0.378549247048795 2.58251360058033 2.70741093332384 0.220956760458648 2.12139953474019 0.366516730748117 0.823160302783263 0.626232383772731 1.49844652033391 0.516301858993762 0.0815364095434717 2.10928590489646 0.0428323484809391 1.24948576554180 2.20814204003802 0.609371188096702 1.35873579695345 4.56904198576636 0.563138153403997 1.59672207190635 1.59215704156997 0.379539810121059 1.49435112430694 1.07531135922287 0.558478347491473
-1 1.60650547726445 0.824490489297204 1.77407164546330 0.221707397647405 1.34670652258666 0.41029016347602 2.15897825906489 0.912728179204178 0.153083534818421 1.00652806829186 1.17424821942569 0.313961683616942 0.182441691402346 1.95452404386344 0.413778128568083 0.949046153533173 0.146816646214575 0.272170075552023 0.48386322055012 0.640778436791152 0.360992616956753 0.830452063078892 0.302189773414284 4.97074811645707 0.774866152259033
-1 2.38095510552142 2.22185787732217 1.62306992118832 0.109140500463653 1.98390616654398 2.01423795140328 0.104585953522474 2.04141867897453 0.844523826572013 2.52072885433648 0.0910361085300603 0.875908633652044 5.80519758131275 0.550957317929715 0.106422103543878 0.253397424705327 1.32051747381212 3.87001702727234 2.97617366112439 0.864776245276344 3.2567764816988 0.536033738404512 0.384036831557751 1.18217714499207 0.271045254077762
-1 0.125833835885456 0.991384513286223 0.823647996294214 1.23871030561150 0.198976014275104 0.449588066432625 1.46185625093359 0.0416679149493575 0.096578324161036 0.323650332251849 1.33858978235857 0.650577359367162 0.86271752283778 1.71912960327210 0.892254550899279 5.22819887258508 3.62824863872298 0.73870269018681 0.412479355721421 0.147724981419742 1.32091728169863 0.691252190154046 1.37039265591176 0.380826233420521 0.0526631237103933
-1 0.617024560924619 1.15487767658652 0.56676511792466 0.992931219169296 0.417999865952879 1.42149821660461 0.137788223835258 1.17591920583965 0.331723197828978 1.44980688043957 0.0637744970579631 0.700943466498013 0.508486743550748 2.12375055054638 0.223504203588983 1.54280219591203 1.79786075270715 1.09687875672699 0.265925939660519 2.63399592960689 0.67026778170839 3.09244798582499 1.15370234749736 0.492538956101085 0.0291673350147903
-1 1.26602103370698 0.189938361756504 0.0715509062239127 2.19623192945931 1.06399851846964 0.493852251326163 1.65949622436628 1.20203645988823 0.185023321318119 0.95886762156607 1.04904387588301 3.809548234357 0.54759728629142 0.631576579064131 0.0606254392706653 3.28786043060904 0.725911790242755 2.63855173612449 0.0169699293972707 1.14731642227144 3.14551538957243 0.73718542042644 0.0329168053053057 0.962679093661618 3.85268948019898
-1 0.660480942577124 0.766827333970279 1.16327941134096 0.773171751717937 0.938871162901533 0.0165394725215304 0.0616068365052342 0.608809668105096 0.910752687561226 0.179346587974578 1.10174699030341 2.18489744687889 0.523298092652112 0.830104319336724 4.14134866537011 0.604412464424968 1.10612110645111 0.243099498096853 0.79923376436801 3.50301933668219 0.048628140706569 0.138225968252888 0.753526952558736 0.66829214990139 0.98003076012702
1 1.26297792000696 1.18593317808861 1.16801868239418 3.88728208078032 1.60234649246559 1.18672421610099 1.94895460452409 4.74010846665753 2.24014498661728 1.61495081242174 2.31256604283572 3.77596195344008 1.19127990681244 3.98851481808310 1.1900539629991 1.67669478897005 1.1591529066926 1.85919107213141 2.88498243122342 4.48505780638611 1.80887835282357 1.82697342531246 2.76000096454265 1.63357690768316 1.76703433874519
1 4.91543269041037 1.12028072820976 1.23190770996287 1.37165543932516 1.00672607936089 1.02028597108162 1.90038216296108 2.44157296289262 1.45644711935893 1.01770097429779 2.37379886950822 1.42933325010605 1.9520790176046 1.11468950672932 2.69263224256605 2.21789604421229 1.00646369363904 2.09469686816902 2.27536670673163 1.36574088059146 1.45705430721864 2.11262336834790 1.75601739711584 1.04442065529269 3.39116523588512
1 1.11042155744508 1.46221839264035 1.83253175435765 1.11449188162034 1.09450695198029 1.54325177287683 1.86187631353260 1.76514546755226 2.92677484816852 4.31736104918604 2.4355121772327 1.44467356335372 3.79228470680214 1.19328451711753 3.4057628790519 1.36490282344143 1.51350628631189 1.95085795312644 2.75967608252174 1.99026543615231 3.79231209291105 4.1699824555028 1.01266180630773 1.65406973659992 1.55020847590640
1 2.14396959628113 1.06127941654995 2.45470516188982 2.64022007948699 4.80666321242859 1.31895839190111 3.73249079460714 1.93984191337299 1.14389129821211 1.17717951396480 2.16300396896423 2.31166239171745 1.89787684354221 2.16836909894517 1.20415526255965 2.15862552631171 2.21495288233728 3.40229365030739 3.23953660701581 3.66905897832339 1.7462965632274 4.39060109836941 1.02184128435329 2.37945686462791 1.30322635282118
1 7.09579871561299 3.90408821387177 3.93611557019835 1.04434465430677 1.09492888255045 3.0186577233577 2.19111360698463 2.16491864989967 1.44237097073346 2.85775716966929 3.24593062858476 2.35559587642075 1.16740852408111 1.41627924563363 1.86639130204440 1.32840193342417 1.57972547505051 1.76526626847209 1.62569017661735 2.51020831606331 1.75137032005460 1.57184064108878 3.28506765688274 2.07084078710051 1.31683637084237
1 1.24239251657797 1.70304819626064 1.27317608362344 1.13381171550233 1.61200558021665 1.34796053912678 4.69926334173267 1.21229590848417 1.43496900424361 2.76961853905561 1.29903053864837 2.26474476711443 1.01358091901297 2.45812847270610 1.56928027328104 1.52698889980093 3.34022085169766 2.3447765064937 3.06462016693296 1.05393054773576 2.1947488085878 1.16975867515430 1.62773287808523 1.58531539980322 2.41182106724920
1 2.11295620161564 1.80799716233142 1.88525845478745 1.48850707061592 1.84038490187550 1.57250736141577 1.15610745456070 1.09891055943444 1.12799521302804 1.19290855387226 3.29735066429582 2.21513693775506 1.38880190672353 1.69814505186476 3.24431152442906 1.03067715547430 1.30175912892446 1.11375504639000 1.61543185729533 1.01000174810190 2.64106975859942 1.56189021188766 1.91835117801548 1.14469672462325 1.48169793374836
1 2.83100889801028 1.51587254460901 5.18936764051147 1.55273719411343 1.35402769662497 1.11501773586497 1.86470466661723 2.76918151780012 2.64642346470035 1.63379599619657 1.63419744279236 1.18150312453508 1.25007647415623 2.28586765840174 1.6104367650114 1.21166997449473 1.86190165295721 2.0812334222299 1.96354076478247 1.00919849518687 1.23697487359674 1.25211543450132 1.20220772822465 4.62458992542184 1.07185059320182
1 2.02114225640417 2.21944230976970 1.03321890809818 1.12930781440809 3.54654941136453 1.43653679825366 1.90076254180511 2.55292786936553 1.79101519841225 2.12778177294405 1.19804237498285 1.32995300507173 1.23832578755332 2.74517696528676 2.13367507788808 1.56248606881127 3.33941625977371 1.02995337310086 1.44013891981845 3.4859501327059 1.62442320445552 1.85012774258376 1.24967921152711 2.98765330939534 1.27437421912327
1 2.13124289770066 2.13817122201891 2.94336249670925 1.71073572213985 2.19683803706886 1.22086305590346 1.54377477848902 1.68510648934171 1.38816870374417 1.07053697442737 2.06101986761661 2.14908401757003 1.33571812650189 1.47653118148446 1.56478470144793 1.41719284281135 3.8882283250554 1.89995673015238 1.40212615858763 3.03411915144863 1.47918369853869 2.11510168363035 1.60294830320685 1.61408016178757 2.89603078557289
1 2.91517664111199 1.06670626292722 2.29650884676249 2.34393051634998 5.6194189970655 1.68906873976812 5.90865443803766 1.8361503313491 3.95103705657606 4.54270653964436 2.17447369474541 2.52438193627974 3.50932285735819 1.12516157612332 1.91135825957627 1.24210125746539 1.10123195406049 1.70093667223574 1.60463038797843 1.89857168118925 3.12705502374675 1.52393375523388 1.99477593596549 1.57671292545274 2.97775808252523
1 1.32085385328113 1.29366585863478 1.06757703671190 1.33502147672698 6.34818968006288 3.96378395002968 1.58736985549331 1.8298962792907 1.24732618421268 2.28112113564731 1.57890096912161 1.05040538636968 1.13401262136176 1.25690105901285 3.42570266431863 1.32248092627816 1.06097267381847 2.36283300347151 1.19935758359921 2.26068250271947 1.44762257486582 1.46695253112148 2.79959741209834 1.10846902336925 3.49553200031135
1 1.34460923355073 4.33589902503376 1.316874621436 2.50602106369081 1.62324047321454 3.19487599457119 2.60018074317815 1.22853969736025 4.16777252389078 1.41105439374223 4.56439800479838 1.99457801781119 1.00265278063885 2.64502075280813 1.65465717669576 1.2870050992503 1.17061821743846 1.38717154413462 2.34570941417934 1.84383277683975 1.63754240935668 1.17854245589610 6.87698716368563 2.67387440265685 1.89576581133725
1 1.84502259730817 3.84734388846091 1.79949944555284 1.7858667037961 1.25266359234229 3.04364916301313 2.09465827136756 3.46269777276148 1.35268833301961 3.25683124164555 1.31687364401296 1.32561110518873 1.17929211026058 2.3871671599749 2.06552953637281 1.68902398925275 1.52162317686144 1.42062165169045 1.06037795403972 1.98955425156255 1.53669653600082 1.2561947805807 1.47401367127895 1.92371425121547 1.62799984833666
1 2.03182856196197 1.38973982725292 3.15069402927969 1.05706271762028 1.62770762993023 2.04875424872608 1.50286183645949 4.27447309328203 1.75292596030505 3.90516797436361 1.02680075255834 1.13791906833649 1.000094557181 2.26902155853332 1.13155198795721 1.23381375447251 1.35062442114577 1.55504037113860 1.4391367174685 1.06446220027283 1.78246774724524 2.7928477524816 2.24107512734355 1.43774924194440 1.56178771983832
1 1.78858658163965 1.22733790241182 1.38293474912643 2.90490453681889 3.03152237824144 2.05766028161616 1.41182572953403 2.42921903348508 2.27096445481749 3.05454799338224 2.11352675310792 1.09585911501199 1.35267267655581 1.35240458510816 1.50418533990160 2.13762615523757 1.57385018034194 1.34414459671825 1.67011290136725 1.60642478941008 1.56965092616156 2.18086028560520 1.30400674727180 2.74126251033487 1.65386064397171
1 0 0 0 0 0 0 0 0 0 0.628882238562609 0 0 0 0 0 0 0 0 0 1.21138245870846 0 1.62772585252736 0 0.979095777412677 0
1 1.53704048227519 1.32478168420494 1.82995487000318 2.44339071764591 1.96036703867556 1.73638598412079 1.38287332882198 1.76191448136689 1.35274350410327 1.39180460851640 1.54185957277547 1.28525722035053 2.33984791669519 1.74284136251251 2.41805015495958 1.39840146107599 3.23275537590001 1.44854391336345 3.66703511575673 1.37289723660797 1.52893584687263 2.01088154311748 1.32786304084584 3.23372266242716 3.79820743359922
1 3.73081620211217 1.19805210042021 1.19874277431518 1.08732439234420 1.62057512998581 1.07185844285414 2.10224615312637 3.02205465166810 1.33338207431228 7.9527044857614 3.90778305257046 1.74423110201479 3.57164611095998 2.85970793842318 1.62656871089712 1.41013325542523 1.03347240528092 2.04560517049850 1.07110708998516 3.25284601538651 1.72352822865815 1.30528358323500 1.35176577699165 1.64405651343986 1.87312360848756
1 2.55738766909152 3.69807152251217 1.04813998891041 6.48016564704874 2.72962577073815 1.95560555900903 1.28345880284905 1.19528866698965 1.41536934254691 1.32952843559906 1.65944654587656 4.00774730738859 1.67772914236411 1.00818959532915 1.20853350679570 1.93931411388786 2.67443204103949 1.08368649826695 1.40713595505804 3.44748814950202 3.425501808748 1.96446315567465 1.23726210743189 1.99651762745799 1.47145777195692
1 0 0 0 0 0.0814604861241701 1.09674840675800 0.575668606823111 0.548542399790988 0 0 0 0 0.127721519167435 0 0 0 0.927924860184813 0.045824103946698 0.467136859809780 0.603729297251375 0 0.0400125672620657 0 0 1.33781329752675
1 1.19887876417488 1.28972521889955 1.55212792381644 3.2257200773322 1.23441416770220 2.01476792707564 1.59767645457760 1.31686674570665 2.69495289578083 1.40581253683195 1.13061258848757 1.77137325631572 2.2622940018353 4.21344500018244 2.07569892440547 1.96937977877442 2.49504910230922 1.08810308389366 1.3854859219864 1.56102429190651 1.41662911931053 1.94687257237257 1.35110797733068 2.06912310789795 1.83360177739979
1 1.51721140369773 1.14786414289847 1.16226029861718 1.14357442827895 1.02161111636087 3.56498747492645 1.02806168160799 1.77957878630133 1.45701847271994 2.57691612927543 1.38615087885410 1.45363714195055 3.21677063149388 1.04210764136627 1.28957394277677 1.11721291397193 1.60750981058907 2.47649267866256 1.28817984368652 1.12246914859861 1.93995424542100 1.11363242333755 1.26608249219134 2.25218693069638 1.02876013470814
1 2.79267898007276 1.08033310252398 1.22853541480082 1.86778000821706 2.23567340332539 1.40963512938470 1.24617405185648 1.42418126715347 1.79696399248661 3.32033023784373 1.43905650358647 3.44987579981301 1.82403059578956 2.01698284964533 1.02803367050365 1.34576767543331 2.99644911839607 1.83399686399372 1.93726525281665 2.56080233297291 1.22758867871016 2.63962912178578 2.50359318955782 1.0248884922706 1.37945257546380
1 1.40272653335705 1.00516293696902 1.02712358859832 3.29910308296297 1.27311546949862 2.57488013070307 3.53784639561985 1.42437961651012 1.64391151396558 1.68781425897032 3.48133774641217 2.70695766798201 2.37448745402963 3.56396623874519 1.72508067026582 1.66437169164419 1.67297661956400 1.17906497837976 1.02494002506137 2.62008450544419 5.28684007895524 2.11449575419993 1.13715299451724 3.57854353065107 1.16122685354647
1 2.47476651145536 1.45467309094965 1.87683437108518 3.15224888721917 1.43338984297588 2.58047496620810 1.15979397017509 1.10874101147056 1.00356994336471 1.13545706529162 1.97742358311535 1.74523335318537 1.32124147424474 3.90405443718241 4.17964123917704 1.45235096011311 1.36939123301497 1.52433981141075 1.44777611736208 1.41815661455822 2.19535658504338 1.25104166520759 2.56305533886205 1.85460880201987 1.03398753896885
1 1.73761075536225 0 0 0 0 0 2.64423278137985 0 0 0 0.604824166822435 0.8659775032753 0 0 0.137591553809953 0 0 0 0.506663088008906 0.672821566378498 0 0 0.327716816174698 0.564641544511342 0
1 1.73364712443668 2.28609453603150 1.42816260242922 2.4046806955192 3.61519438947055 3.01434961697998 3.14343676144693 1.44449159828946 2.90323930225315 1.3562494199723 2.47488004321124 4.10436969233637 1.02384899836034 1.88114566444875 1.82529355953903 3.23083487417708 1.50111538032070 3.05085493429544 1.73418558291615 2.8769926870985 2.04020490400018 1.69787199139119 1.52871209336445 1.44249679520726 2.30649313140185
1 1.12238458357751 1.42207999993116 5.85855411149957 1.41122287977487 1.55711385865485 1.77213053304249 2.70827049753609 1.04498969940872 2.89921864486280 3.67099279711459 1.22227861871943 1.99930080901037 2.68368840581718 2.31884718123348 1.39599269581959 3.26625030288909 3.55854453320119 1.17926587630063 1.29932941112812 3.37348535830591 2.28502930510314 2.79055671705593 1.89847272909702 2.13578366297753 1.89729555249546
1 1.26196765899658 2.27826859052749 2.10552234850348 2.44498411284081 1.59124741144478 1.11031801998615 3.84354299203824 1.559151542373 1.58143006424384 1.23172093886287 1.68441852973774 2.17130314740808 1.36081232223660 1.67064671078697 1.32293444080278 1.02034321753308 1.65290146833286 1.00628830306232 1.10701396569012 2.21881906218351 1.77299282788755 2.78820679514649 1.29548295959830 1.49455823656172 1.91203958257557
1 1.54145962993956 1.20229520369321 1.44512500800192 2.06987770642610 2.37189569133790 1.42422366561368 2.86438382594826 1.96439763339626 1.66472832486033 1.07890929374844 3.43442480812285 2.08662429727138 1.05747016752139 1.97150659091295 3.14585080419093 1.00005539227277 1.08164188410809 1.22780290618539 2.03731174390287 1.46172730578110 2.13393044933201 1.37961108377203 1.21206063995165 1.05302282626217 2.91220094065462
1 1.23986912434425 2.35244107614727 1.01426089027777 2.14892895236136 1.67122120317072 1.13918459462002 1.24520156625658 3.10152856806729 1.23679713532329 1.50485440623015 1.20584323583171 1.58936783811077 1.06481942543820 1.57720952760428 1.10036995355040 1.50809254085464 3.18824754456494 1.55511982506141 2.85274300529602 1.6443955427967 1.88998100896854 2.80637696749511 1.08119297726080 1.31240944623200 1.43396957917139
1 1.0075803545032 1.14422079408541 1.32125301533203 2.68004227234962 1.17331590254028 2.73213000214639 1.32881024014205 1.60721800050501 1.22798039019108 3.07873896501007 1.24610131420195 1.60801133466884 2.01906172880514 2.51204969180057 1.21533741476014 1.01050052931404 1.42519996053154 1.31800423748791 4.31226962042933 1.15396778238937 3.04262545323911 1.86548182097504 1.78842169507862 1.44385480275378 1.87703390508415
1 2.45384643404725 1.32107326341793 3.38210643629048 1.32452433649451 1.50921269645914 2.07588068463452 1.45490174220675 1.73925877425492 1.21223718579859 1.2891610651277 1.982127586147 1.40753975743428 2.76390870350642 1.15565653223751 1.64173750765622 1.28432865999639 1.16174220392663 1.42343823714197 1.90568942864967 1.87810396844104 1.33678081997848 1.47566074738279 2.70886653094533 3.15005196059558 1.24147273344467
1 1.51270973263308 1.37032732646912 1.00298397010192 1.08501191567145 1.96588075994970 3.80433274150502 2.6321971490139 2.30876151654394 1.09879402835851 2.00446980721773 1.89380528587372 1.21901810681447 1.73212018697978 1.23278024398361 3.09437864074919 1.98200013856859 1.71795530519904 1.20313847670332 1.40142512414604 2.94593722872209 1.89878703664092 1.61794039793313 1.79143600906613 2.66448771013858 1.26504005957395
1 3.46792477915499 1.34259687763249 2.96556847906652 3.64741727883432 2.25419651247085 1.27204197598621 2.38246837254138 1.27921264106408 3.56657370726082 1.36577011322722 1.28979771165177 1.63102981355041 1.34717264212668 1.05595062719658 1.84243930872054 2.01429579123379 1.16340189101174 1.77033221733578 2.08548672027410 3.55549469285074 1.35608354195167 1.86929004141281 4.91982251943505 3.98495995236521 2.05029798108609
1 1.72866498022796 3.11879775495055 1.02297895168886 1.64897852484137 1.02628226596591 1.34578381059348 3.19587656656716 1.08423650610864 1.22667275974527 2.87112137294355 1.14391108322889 2.778099398501 3.55717037791822 1.42720936704427 4.59832741857922 2.36815846427799 1.93317119493605 1.27669835090637 1.07010902790353 2.83253758764806 1.88932249504597 2.08089003354346 2.23001144170285 1.00550199293792 1.79696697674513
1 1.61248965468258 2.71606064267034 1.15225481061523 1.42387105617672 1.92693438656153 2.12606163504989 2.08794376063616 1.59011763893068 3.36467329586361 2.91437160587850 1.17139699847902 1.52797903120518 1.17210479499772 1.65585188288242 1.77111096024038 2.66312235957923 4.17132581008558 1.40965562080964 1.06372864451259 2.72319491571727 1.75727520522222 2.33994383919508 1.00021303910762 5.32288401176162 1.89424878190117
1 2.61380772818843 1.10023437963963 3.47092363784525 1.50702428072691 1.49818363646045 2.64883284586205 2.5509695894176 1.17047903335794 2.30571164093436 2.15505831498177 1.86951288111032 1.20073989499360 1.45903574155647 1.39484046027064 1.77243052458496 1.49802460474893 1.28125095439349 2.82986267275157 1.52339900424704 1.84765052325548 2.85332082441517 1.44873218551374 1.28663014387712 2.25838485821606 1.80270026061208
1 3.34848688716505 2.0951239587319 1.09481093806286 1.15431555127725 1.37335603777319 1.36347750993446 2.36843125611068 1.44076052960008 2.48741407684031 1.42878042068332 1.75117327729236 2.71952954112532 2.38942835579243 1.74557441561939 1.18503482779488 2.97517748354914 1.03603081491579 1.26922422554344 2.23577099289269 1.22902406379581 3.18854301223967 1.02760609192774 1.29797431146674 1.06602465640754 1.26220617210492
1 1.39422466140240 1.53737194929272 3.97059497518401 1.71343471105666 1.81714226673813 2.63732101711694 1.82133827415608 3.12865612652407 2.26012511267782 2.82041587096790 1.90840344499321 3.76093186611745 2.28024991131843 1.48162883484931 2.61555872651635 1.18550403881818 1.71018430027635 1.46474763425067 2.07463627133415 2.14431701223822 1.27438412861031 1.17456426963393 1.07064027013257 1.05978291248903 3.26166184420202
1 2.15093776858867 2.64515710388532 1.15557001531124 1.29148929286748 2.7273752837533 1.43718762867558 1.24209757708013 1.31462352252986 1.53385876072571 3.44036273459408 2.13631135968413 2.78017633399906 2.26493723034383 1.41965545341372 1.11500144889578 1.56949023250490 1.19156826240942 2.96312318202835 1.90433104332061 1.30848779063672 1.15816476920512 4.73755431713021 2.73327815710547 1.05048050731421 1.43058535689488
1 2.82270903876963 1.0745585846334 1.33363125659525 1.51391259720549 1.90452594492109 1.54001205274835 2.01319432161273 1.46072985697538 1.64085152000189 1.24973808228970 2.04235331151159 1.85073419004203 1.71584986518593 1.17856156866735 4.5579056048528 1.52180704521015 1.04380185913013 1.25019104045437 2.02026908193064 1.02436811337247 1.12743461458012 1.23323485627770 3.45238256255601 2.88437602846863 3.16569681631755
1 1.37854924704880 3.58251360058033 3.70741093332384 1.22095676045865 3.12139953474019 1.36651673074812 1.82316030278326 1.62623238377273 2.49844652033391 1.51630185899376 1.08153640954347 3.10928590489646 1.04283234848094 2.24948576554180 3.20814204003802 1.60937118809670 2.35873579695345 5.56904198576636 1.56313815340400 2.59672207190635 2.59215704156997 1.37953981012106 2.49435112430694 2.07531135922287 1.55847834749147
1 0.606505477264446 0 0.774071645463297 0 0.346706522586656 0 1.15897825906489 0 0 0.00652806829185515 0.174248219425690 0 0 0.95452404386344 0 0 0 0 0 0 0 0 0 3.97074811645707 0
1 3.38095510552142 3.22185787732217 2.62306992118832 1.10914050046365 2.98390616654399 3.01423795140328 1.10458595352247 3.04141867897453 1.84452382657201 3.52072885433648 1.09103610853006 1.87590863365204 6.80519758131275 1.55095731792971 1.10642210354388 1.25339742470533 2.32051747381212 4.87001702727235 3.97617366112439 1.86477624527634 4.2567764816988 1.53603373840451 1.38403683155775 2.18217714499207 1.27104525407776
1 1.12583383588546 1.99138451328622 1.82364799629421 2.23871030561150 1.19897601427510 1.44958806643263 2.46185625093359 1.04166791494936 1.09657832416104 1.32365033225185 2.33858978235857 1.65057735936716 1.86271752283778 2.71912960327210 1.89225455089928 6.22819887258508 4.62824863872298 1.73870269018681 1.41247935572142 1.14772498141974 2.32091728169863 1.69125219015405 2.37039265591176 1.38082623342052 1.05266312371039
1 1.61702456092462 2.15487767658652 1.56676511792466 1.99293121916930 1.41799986595288 2.42149821660461 1.13778822383526 2.17591920583965 1.33172319782898 2.44980688043957 1.06377449705796 1.70094346649801 1.50848674355075 3.12375055054638 1.22350420358898 2.54280219591203 2.79786075270715 2.09687875672699 1.26592593966052 3.63399592960689 1.67026778170839 4.09244798582499 2.15370234749736 1.49253895610109 1.02916733501479
1 2.26602103370698 1.18993836175650 1.07155090622391 3.19623192945931 2.06399851846964 1.49385225132616 2.65949622436628 2.20203645988823 1.18502332131812 1.95886762156607 2.04904387588301 4.809548234357 1.54759728629142 1.63157657906413 1.06062543927067 4.28786043060904 1.72591179024275 3.63855173612449 1.01696992939727 2.14731642227144 4.14551538957243 1.73718542042644 1.03291680530531 1.96267909366162 4.85268948019898
1 1.66048094257712 1.76682733397028 2.16327941134096 1.77317175171794 1.93887116290153 1.01653947252153 1.06160683650523 1.60880966810510 1.91075268756123 1.17934658797458 2.10174699030341 3.18489744687889 1.52329809265211 1.83010431933672 5.14134866537011 1.60441246442497 2.10612110645111 1.24309949809685 1.79923376436801 4.50301933668219 1.04862814070657 1.13822596825289 1.75352695255874 1.66829214990139 1.98003076012702
