# Supplementary material for: On the analysis of glycomics mass spectrometry data via the regularized area under the ROC curve
Source: BMC Bioinformatics. 2007 Dec 12;8:477. doi: 10.1186/1471-2105-8-477 (PMC2211327; doi:10.1186/1471-2105-8-477)
Supplement: Additional file 1 — Simulated data with different combinations of n and p used to evaluate TGDR-AUC algorithm. [file 1471-2105-8-477-S1.zip › simulation_data/simup50n10.txt]

-1 0.0357130621559918 0.0168166887015104 5.32454042293527 1.91511582007118 5.13484142877557 1.04227878801049 1.97602304621580 1.51958003313483 1.294905455741 0.96661602967200 1.11253213971378 0.280091086488133 0.568034280557185 0.429151318646545 0.93617007132144 0.741662810961017 0.96729387711258 1.65376091367545 1.38528046939046 0.972235510083747 0.198925025761127 0.138078657910228 0.349755043163896 2.01369645251873 0.199820914945022 0.6984679409814 0.51614180904208 0.194705993671608 1.72294841512086 0.630172182340175 2.88794033957605 0.343751371838152 4.11117068470872 0.311399712692946 1.12558343350412 0.372176990958684 0.285408664029092 0.0336859906092286 0.771636737468553 0.147445037495345 0.481047395151109 1.9104204083884 0.475017340125946 1.27500344109166 0.241945091426876 0.505460957124612 0.595578209962696 0.348239320526793 0.68851845478639 1.70216738796773
-1 3.13419853879099 2.93706188334112 1.52976005515995 0.423139698803425 2.79988995177631 0.358733064029366 0.897151276427221 0.544440664816648 0.325789332389832 0.429443226661533 0.507377568166703 0.543675048742443 1.22106029702469 0.828825602434993 0.684468631632626 2.01258728644791 1.92953147297564 0.932072990092209 0.296546007972211 0.182082079816610 0.418067574035376 0.453300461638719 0.41427209507674 0.55535397296658 2.35572657535288 0.041002431884408 0.760679707820428 0.233592319616920 3.04489523634016 0.270550217479467 1.39551223433557 2.61584762284968 0.234507570872643 2.47839006934524 0.537862369325012 0.455123279709369 0.0388605435788020 0.169696872122586 0.883043450261367 1.15003704089196 0.954766257391034 0.80432710885526 0.79600183475287 0.0273695568549076 0.662918313406408 0.730643583419633 0.991697867358935 0.954521923650886 0.299478879974383 1.27037363308938
-1 5.12853168107965 1.34246771778436 1.45490463477158 0.518730355426669 1.21034578136624 1.73596383064034 0.431296036113054 0.523271335754544 0.62594761652872 0.350158686749637 0.0484811998903751 2.23956628689978 0.740170016846171 0.983624478760076 1.25733903418751 1.90127572036328 1.99160418278518 0.809534367910468 1.91477871677818 1.02986438479717 0.287320233881474 0.348672903286111 0.638758989516646 0.0884631597436965 0.669172882568091 0.0198267507189506 0.625542002730072 2.72808555687282 0.600919049233198 1.79252457796576 0.572322514373809 0.249257192946970 1.81461499004432 1.63325946454517 0.699549673113624 0.0658894628286362 0.121532145421952 0.266474340576679 1.17479164614798 1.89523195094409 0.993807306262103 0.177915106527507 1.46625301784420 0.0460807367100955 0.256577396192875 1.43923529726933 0.883558972696674 4.32983576108642 0.227447318112002 0.648859908338636
-1 1.57196428432109 0.509075243026018 0.148841654881835 0.100482166744769 0.941410049754095 0.266624766401947 1.16341265938700 0.00866136231617561 0.603756791912019 0.202263170387596 1.04609895865889 0.0879391995313715 0.23163620335526 0.460906930267811 0.60878356359899 3.06144346279984 0.254774467754250 0.589297888334841 0.223795464262366 0.505326838698238 0.500593605451286 0.250969552900642 2.07713114834371 0.149877580814064 0.292010914999992 0.767195661791709 0.285061611328274 1.08677749517829 1.94126952431145 0.0362036153222178 0.101548215023328 0.171534394379705 0.0809189096324856 0.661411777604371 1.52920203794475 0.473571399728192 0.685395105276257 0.839686677380781 0.431589348707348 0.55195277184248 0.252547795884311 0.0777415172196925 0.458255528938025 0.811349780678485 0.446951003825703 1.25158519200505 1.06512060570986 3.56332113386548 1.55319307177308 1.12702302184499
-1 0.0214171602276513 1.39154587909985 1.02481551277907 0.555083818733692 1.7641087322587 0.41615533689037 0.9249084284109 2.18985291756781 0.0577888162018252 0.499762028921396 2.00527044191005 0.605656184721738 0.222044697899052 4.66276215364165 0.217726896051317 0.855806588027578 1.91071108533981 0.42545728571713 3.46817384329519 0.0468759923242033 0.607247710693628 0.382651291787624 0.682948234025389 0.481644612737 0.157987468410283 0.00280831009149551 0.229486032389104 0.926129986490023 0.246382526587695 0.14345845580101 1.18910832605780 0.75481890510292 0.481777437962592 0.266411490968992 0.0573115398228044 0.0096750657516658 0.899366628939644 0.0129073564894497 0.791842633816314 0.821326431981198 0.946590629364264 0.528850409202278 0.179114511473097 1.86009239313672 1.27819634411008 0.130390823353082 0.448715984821320 0.621499301865697 0.230099054519087 0.0325844525359571
-1 1.04385236460240 2.27283806527469 0.201030332519004 0.518700662069023 2.77421599609737 0.752074380007249 1.68310823773259 2.01368707596304 2.58973128894780 0.887446409980667 0.65218950342387 0.973855623002064 1.58618959717874 0.438486902508885 0.29931141063571 5.92458951319148e-05 0.5676697967574 0.352109226691792 0.291908455223098 0.425245344668589 1.79652706897798 0.135954784229398 0.404572096187621 1.82002209118547 0.436899615451694 1.05605335050553 1.85325173093917 0.811739963437331 1.24585133673981 0.876265060114575 0.54399965563789 0.0716622844338417 0.539923707488924 0.15429901285097 0.478148804977536 0.0585084220694503 1.06633051108093 0.161361393053085 1.42717700035957 1.28478726367922 0.422218533698469 2.69070077861164 3.14242068805517 1.34433117597820 1.81375174215975 2.77063553208921 0.242249530926254 0.859606387982977 0.832219620193255 0.706526867071998
-1 0.90113853938402 0.480417829076645 2.10300812668935 0.548360039014369 1.42502062162047 0.087860927451402 0.505626269616187 1.42977094921951 0.363004218660592 1.12973332307757 0.0530137438327074 0.870775759178114 3.76976155282414 0.741187061454036 1.23600190642953 1.80394049166682 0.342500082682818 0.41439540265128 0.100117747821911 0.915830748930031 0.828668060743034 0.85604207491523 0.91621259502591 0.0426978655159473 0.577281644567847 0.189615948098695 0.347339989617467 2.41766946936462 0.313938372302800 0.469449368771166 1.59631672306898 0.66089230729267 0.112443788304155 0.0662583378025951 0.0483778536408001 0.373013464733958 1.20357413958283 1.32754557109894 1.97156846887412 1.17385236821593 0.282175514381379 0.808268794747901 0.379045359752497 0.335288496787706 0.127714300406508 3.18509947526609 0.709030536892724 2.20812982866976 0.696555115862306 0.139609078213192
-1 1.97930967799368 0.520615460816771 0.337064593099058 0.0086009157821536 0.409163889475167 0.642085365019739 2.30950248415086 0.0147702782414854 0.255236882716417 0.0934499143622816 1.14358205530317 7.29007578093567 0.669917911756784 1.01397075872393 0.548588978299841 1.10533076804662 2.12746808580419 0.476639647968113 0.353095639962703 0.309099849779159 0.336011491250247 2.64659291445791 0.421116209167256 0.220814334228635 2.33265690362645 1.76888919240775 0.0183851498267748 0.0615778248757124 0.694221341009152 1.01291842102529 2.16763761813257 1.21076616361262 0.0389184814411804 0.460419588082036 0.410108082927763 0.417193221859634 1.47477962813320 0.191783863509147 1.24913063920559 1.08901281930031 2.71567775110219 0.717552873018953 1.18487481768699 0.465307656209916 3.76062535287297 1.42766092809724 1.75448514326456 1.52287479205306 1.49579982709105 0.801664064909615
-1 0.240014273207635 0.192916931118816 0.149902942590415 1.36939292862536 2.80926088699825 0.941580614964378 0.535298246424645 0.262425783090293 0.559716688934714 2.25391875753615 1.64366693041267 0.317434788215905 2.83550073189621 2.04438304892721 0.374232850037515 0.274050822481513 0.137856906745583 1.32614807594092 0.420342951081693 0.306868805550039 0.16714134439826 0.997244940097344 0.99006009563328 1.20792576200784 1.37380712009491 1.11837910763444 1.9575983955616 1.97883049390259 0.155418863573820 0.0833744462579489 0.0715952566824853 0.441372450441122 0.426010378247457 1.00173964035602 1.01712124341384 0.549289014656097 0.190246431622654 0.34840802103281 4.31251685668655 1.65985101825538 0.391231668647379 0.152221768163145 2.58237209290072 0.387392219621688 0.735445288924803 0.408915516920388 2.8965336920154 0.285502763930708 0.97990669678421 0.113182204183072
-1 0.541844930034131 2.32758766279460 0.406012651266953 2.90372978134041 2.46667026529524 0.251240804791451 0.288170189442135 1.33347871150346 0.951102197010207 2.19470004733713 1.06011407073112 0.489660681691021 1.13575522876800 1.54905749290230 0.182862517538921 1.18793613273175 1.14193262528152 1.64464179976823 0.840049760805868 1.25492927222516 0.328922261998194 0.359006711747497 1.11064333091946 1.68510856471005 0.75369988098265 0.106402103323489 0.180809363722801 1.12059138897331 1.37398098218710 0.356206605676562 0.957474688957346 0.260800158596826 0.45843856362626 2.22050743351195 0.605204255785793 2.00156788333299 0.199014210142195 0.810850121038866 0.388576736673713 0.626396912615746 0.062359378207475 2.20081076708689 0.874457449610245 2.02344649649205 0.936470967235716 1.87467536642783 0.317315045278519 1.44948660573902 1.65332886639483 0.172865071662452
1 1.03571306215599 1.01681668870151 6.32454042293527 2.91511582007118 6.13484142877557 2.04227878801049 2.97602304621580 2.51958003313483 2.294905455741 1.966616029672 2.11253213971378 1.28009108648813 1.56803428055719 1.42915131864655 1.93617007132144 1.74166281096102 1.96729387711258 2.65376091367545 2.38528046939046 1.97223551008375 1.19892502576113 1.13807865791023 1.34975504316390 3.01369645251873 1.19982091494502 1.6984679409814 1.51614180904208 1.19470599367161 2.72294841512086 1.63017218234017 3.88794033957605 1.34375137183815 5.11117068470872 1.31139971269295 2.12558343350412 1.37217699095868 1.28540866402909 1.03368599060923 1.77163673746855 1.14744503749534 1.48104739515111 2.9104204083884 1.47501734012595 2.27500344109166 1.24194509142688 1.50546095712461 1.59557820996270 1.34823932052679 1.68851845478639 2.70216738796773
1 4.13419853879099 3.93706188334112 2.52976005515995 1.42313969880342 3.79988995177631 1.35873306402937 1.89715127642722 1.54444066481665 1.32578933238983 1.42944322666153 1.50737756816670 1.54367504874244 2.22106029702469 1.82882560243499 1.68446863163263 3.01258728644791 2.92953147297564 1.93207299009221 1.29654600797221 1.18208207981661 1.41806757403538 1.45330046163872 1.41427209507674 1.55535397296658 3.35572657535288 1.04100243188441 1.76067970782043 1.23359231961692 4.04489523634016 1.27055021747947 2.39551223433557 3.61584762284968 1.23450757087264 3.47839006934524 1.53786236932501 1.45512327970937 1.03886054357880 1.16969687212259 1.88304345026137 2.15003704089196 1.95476625739103 1.80432710885526 1.79600183475287 1.02736955685491 1.66291831340641 1.73064358341963 1.99169786735894 1.95452192365089 1.29947887997438 2.27037363308938
1 4.12853168107965 0.342467717784357 0.454904634771584 0 0.210345781366241 0.73596383064034 0 0 0 0 0 1.23956628689978 0 0 0.257339034187508 0.901275720363284 0.991604182785178 0 0.914778716778183 0.0298643847971691 0 0 0 0 0 0 0 1.72808555687282 0 0.79252457796576 0 0 0.814614990044321 0.633259464545168 0 0 0 0 0.174791646147979 0.89523195094409 0 0 0.466253017844198 0 0 0.439235297269328 0 3.32983576108642 0 0
1 2.57196428432109 1.50907524302602 1.14884165488184 1.10048216674477 1.94141004975410 1.26662476640195 2.16341265938700 1.00866136231618 1.60375679191202 1.20226317038760 2.04609895865889 1.08793919953137 1.23163620335526 1.46090693026781 1.60878356359899 4.06144346279984 1.25477446775425 1.58929788833484 1.22379546426237 1.50532683869824 1.50059360545129 1.25096955290064 3.07713114834371 1.14987758081406 1.29201091499999 1.76719566179171 1.28506161132827 2.08677749517829 2.94126952431145 1.03620361532222 1.10154821502333 1.17153439437971 1.08091890963249 1.66141177760437 2.52920203794475 1.47357139972819 1.68539510527626 1.83968667738078 1.43158934870735 1.55195277184248 1.25254779588431 1.07774151721969 1.45825552893803 1.81134978067848 1.44695100382570 2.25158519200505 2.06512060570986 4.56332113386548 2.55319307177308 2.12702302184499
1 1.02141716022765 2.39154587909985 2.02481551277907 1.55508381873369 2.7641087322587 1.41615533689037 1.9249084284109 3.18985291756781 1.05778881620183 1.49976202892140 3.00527044191005 1.60565618472174 1.22204469789905 5.66276215364165 1.21772689605132 1.85580658802758 2.91071108533981 1.42545728571713 4.46817384329519 1.04687599232420 1.60724771069363 1.38265129178762 1.68294823402539 1.481644612737 1.15798746841028 1.00280831009150 1.22948603238910 1.92612998649002 1.24638252658769 1.14345845580101 2.18910832605780 1.75481890510292 1.48177743796259 1.26641149096899 1.05731153982280 1.00967506575167 1.89936662893964 1.01290735648945 1.79184263381631 1.8213264319812 1.94659062936426 1.52885040920228 1.17911451147310 2.86009239313672 2.27819634411008 1.13039082335308 1.44871598482132 1.62149930186570 1.23009905451909 1.03258445253596
1 2.0438523646024 3.27283806527469 1.20103033251900 1.51870066206902 3.77421599609737 1.75207438000725 2.68310823773259 3.01368707596304 3.5897312889478 1.88744640998067 1.65218950342387 1.97385562300206 2.58618959717874 1.43848690250888 1.29931141063571 1.00005924589513 1.5676697967574 1.35210922669179 1.29190845522310 1.42524534466859 2.79652706897798 1.13595478422940 1.40457209618762 2.82002209118548 1.43689961545169 2.05605335050553 2.85325173093917 1.81173996343733 2.24585133673981 1.87626506011457 1.54399965563789 1.07166228443384 1.53992370748892 1.15429901285097 1.47814880497754 1.05850842206945 2.06633051108093 1.16136139305308 2.42717700035957 2.28478726367922 1.42221853369847 3.69070077861164 4.14242068805517 2.34433117597820 2.81375174215975 3.77063553208921 1.24224953092625 1.85960638798298 1.83221962019326 1.70652686707200
1 1.90113853938402 1.48041782907664 3.10300812668935 1.54836003901437 2.42502062162048 1.08786092745140 1.50562626961619 2.42977094921951 1.36300421866059 2.12973332307757 1.05301374383271 1.87077575917811 4.76976155282414 1.74118706145404 2.23600190642953 2.80394049166682 1.34250008268282 1.41439540265128 1.10011774782191 1.91583074893003 1.82866806074303 1.85604207491523 1.91621259502591 1.04269786551595 1.57728164456785 1.18961594809869 1.34733998961747 3.41766946936462 1.3139383723028 1.46944936877117 2.59631672306898 1.66089230729267 1.11244378830416 1.06625833780260 1.0483778536408 1.37301346473396 2.20357413958283 2.32754557109894 2.97156846887412 2.17385236821593 1.28217551438138 1.8082687947479 1.37904535975250 1.33528849678771 1.12771430040651 4.18509947526609 1.70903053689272 3.20812982866976 1.69655511586231 1.13960907821319
1 2.97930967799368 1.52061546081677 1.33706459309906 1.00860091578215 1.40916388947517 1.64208536501974 3.30950248415086 1.01477027824149 1.25523688271642 1.09344991436228 2.14358205530317 8.29007578093567 1.66991791175678 2.01397075872393 1.54858897829984 2.10533076804662 3.12746808580419 1.47663964796811 1.35309563996270 1.30909984977916 1.33601149125025 3.64659291445791 1.42111620916726 1.22081433422863 3.33265690362645 2.76888919240775 1.01838514982677 1.06157782487571 1.69422134100915 2.01291842102529 3.16763761813257 2.21076616361262 1.03891848144118 1.46041958808204 1.41010808292776 1.41719322185963 2.4747796281332 1.19178386350915 2.24913063920559 2.08901281930031 3.71567775110219 1.71755287301895 2.18487481768699 1.46530765620992 4.76062535287297 2.42766092809724 2.75448514326456 2.52287479205306 2.49579982709105 1.80166406490962
1 1.24001427320763 1.19291693111882 1.14990294259042 2.36939292862536 3.80926088699825 1.94158061496438 1.53529824642465 1.26242578309029 1.55971668893471 3.25391875753615 2.64366693041267 1.31743478821591 3.83550073189621 3.04438304892721 1.37423285003752 1.27405082248151 1.13785690674558 2.32614807594092 1.42034295108169 1.30686880555004 1.16714134439826 1.99724494009734 1.99006009563328 2.20792576200784 2.37380712009491 2.11837910763444 2.9575983955616 2.97883049390259 1.15541886357382 1.08337444625795 1.07159525668249 1.44137245044112 1.42601037824746 2.00173964035602 2.01712124341384 1.54928901465610 1.19024643162265 1.34840802103281 5.31251685668655 2.65985101825538 1.39123166864738 1.15222176816314 3.58237209290072 1.38739221962169 1.73544528892480 1.40891551692039 3.8965336920154 1.28550276393071 1.97990669678421 1.11318220418307
1 1.54184493003413 3.32758766279460 1.40601265126695 3.90372978134041 3.46667026529524 1.25124080479145 1.28817018944213 2.33347871150346 1.95110219701021 3.19470004733713 2.06011407073112 1.48966068169102 2.13575522876800 2.54905749290230 1.18286251753892 2.18793613273175 2.14193262528152 2.64464179976823 1.84004976080587 2.25492927222516 1.32892226199819 1.35900671174750 2.11064333091946 2.68510856471005 1.75369988098265 1.10640210332349 1.1808093637228 2.12059138897331 2.37398098218710 1.35620660567656 1.95747468895735 1.26080015859683 1.45843856362626 3.22050743351195 1.60520425578579 3.00156788333299 1.19901421014220 1.81085012103887 1.38857673667371 1.62639691261575 1.06235937820747 3.20081076708689 1.87445744961025 3.02344649649205 1.93647096723572 2.87467536642783 1.31731504527852 2.44948660573902 2.65332886639483 1.17286507166245
