# Supplementary material for: On the analysis of glycomics mass spectrometry data via the regularized area under the ROC curve
Source: BMC Bioinformatics. 2007 Dec 12;8:477. doi: 10.1186/1471-2105-8-477 (PMC2211327; doi:10.1186/1471-2105-8-477)
Supplement: Additional file 1 — Simulated data with different combinations of n and p used to evaluate TGDR-AUC algorithm. [file 1471-2105-8-477-S1.zip › simulation_data/simup50n25.txt]

-1 1.79480442552463 0.422363935236089 1.152432073797 0.00356494990795613 0.900505544758606 0.222075290977955 1.07018161013535 0.222345744725317 0.108315524179488 0.0168624781072140 0.72971769138695 0.897865978558981 5.40167407848337 1.48816522271615 2.12697890947077 1.95034136987271 0.273840997583381 0.331405430100858 1.30805283594401 0.196009126587684 1.25188865322144 0.288197805173695 0.8934898508075 0.313900097738951 0.720383701526903 0.0419177687726915 0.686353451106697 0.93439404382826 0.674838694743812 0.0878137073047413 0.229483314324170 3.17312896979933 0.163005304522812 0.759015478151751 1.23362289364905 0.526553978677839 0.959055083761823 0.260463675949723 0.258409827016294 0.48582695517689 0.213094833102924 0.346565324813128 1.82278536065462 0.683913480956107 0.418735580984503 0.6937700965953 0.906794306083422 1.16134907952966 0.736012573311937 1.01237585484506
-1 3.01416055096273 1.47172440507508 0.162863071959923 0.944358072607213 0.224392410601810 1.09109620142369 0.215293742353506 1.11454956694962 0.578244244214147 0.333875105250627 0.65885744051421 0.812695280299359 2.45284767592741 1.90046869582477 1.65419596611502 0.41522121662274 0.901481794721766 0.270339567214251 0.82503793352381 3.51825158835805 1.79740095875206 1.90616467027905 0.232677605614873 0.637026847340167 0.877045276909513 1.48579047798159 1.11541788275809 1.42110741061442 1.64959221511128 1.78911969243529 1.49800256445053 2.08691318776767 0.410623308564902 0.754699929575336 0.516343785915524 3.22599685823782 0.343901031650603 0.00513826450332999 0.389006473124027 0.109766962456671 2.13030274303133 2.608349526175 0.495904121395274 0.614212361630052 0.799144026781333 0.286648570559919 0.66641313303262 1.02215397260608 0.328942179679871 1.02430934175373
-1 0.0112594715433445 2.2768973216682 0.0538702152293387 0.688755427487195 0.256661728024483 3.19264297915583 0.506015308666974 0.0863870885115957 0.0521360212005675 0.511320187244564 1.97580997451189 0.373197186626328 2.23857200319383 2.11960401197647 0.21232754830271 2.22985418319661 4.1625425434353 1.88691229178550 0.382152303121984 0.140717127360404 0.450806596836245 1.73138255431297 0.0114724599448644 1.27924169492855 0.372167812660336 2.10733771125290 0.331698205787688 0.181181398686022 0.204713226312079 2.43436376179073 1.32343917615236 1.71077680579367 1.89005351058188 1.41631061258981 0.457212042063475 2.83035159839277 0.865298653910768 0.153286759534123 1.56463418706300 0.70509720962019 1.14765371750565 0.58460380230099 0.126197118777782 0.928416558499348 0.615221138112247 0.0302628799562410 1.90116511463168 3.31700532121544 1.42174661337903 2.22981866622779
-1 1.12872385508837 1.75442310227993 0.26116512529552 3.52456356926586 0.117159886114297 0.403563731815666 0.816756810950947 0.156865799399831 1.94588511428776 0.546465879306197 1.06006793394209 0.537778346333653 0.194605641532689 0.76143729540242 1.14140309761734 1.45550015001538 0.058990677818656 0.899467230732453 0.0936168180778623 0.0475844597169878 0.458354330155998 1.08303969256104 0.928333336445403 0.246817402541637 0.310457962099463 1.25576862968029 1.56932375385406 1.97305734447184 3.21846230311279 0.188738380290216 0.929834645227622 0.302366296760738 0.135743174741389 1.00808894302062 0.560727599076927 0.508716459386051 1.89753966905545 2.49704902420256 0.432285455055535 0.0816134116612375 0.19232854899019 3.51574848138882 0.977603277408777 0.0998550080694258 0.469520823657304 0.490885734092444 0.374193582683802 0.0042310836225578 0.894170868168485 2.42976722294900
-1 0.133015953470021 1.25766172721506 0.0983394049108028 0.834136235485685 1.42365211240431 0.223088795784861 1.85150084077361 0.844827471396812 0.940676878164423 0.126676409505308 0.299275666940957 1.08037941526146 1.49085686911538 0.0165113216554896 0.0654106033082089 0.479959997439677 1.75777087911012 0.825741792987001 0.0550046995527578 1.89380958295407 0.87700822028512 0.386419091373682 0.74935233221555 3.2798278404582 3.31767214817886 0.0100098606485358 0.814847634073999 0.00864806508598523 0.534129737876356 0.356818563078091 1.88281237286902 0.0867599196452963 0.488273749593645 1.37342128432812 0.938403034540725 1.70462308307280 0.0587070514447987 0.20340327732265 2.07855250864270 0.311788881663233 0.117696240224337 2.43351785613121 1.14886763687701 0.39162758551538 0.187493720557541 0.214804623741657 1.92984525292161 0.517662587956871 1.02616447392376 1.11102156296475
-1 0.991467535453749 3.50765349079948 0.505979813635349 1.29437149611351 2.72838642994378 0.223380500809259 0.760253786998701 0.0377897485159338 0.434654776472598 0.347279701381922 0.256862230371225 0.0035979924723506 0.444031896069646 1.17889682385595 1.74466269268634 0.315377991646528 1.71176641426029 2.81581258011942 0.137850436381996 0.997163651469064 0.579171685501933 1.48731400438425 0.300108098438645 0.0617565619759262 0.095999828156762 0.181163343135268 1.00114375824829 0.477084023877978 2.89976064844017 0.665565181523561 2.22734086192747 0.253987552132457 1.27843522741915 1.94514740436318 2.77733919976632 2.20019727826117 0.0271103093400598 1.25337729598851 2.54808243910286 0.150352617418813 0.0954131500485312 0.221044556703418 0.642799553461373 0.710293617988837 0.840362468692374 4.49899985243507 0.393950898762209 0.403964424971491 1.31044443320007 0.661829026415944
-1 1.85197871542516 0.563366342849196 0.33641651365906 2.2458718089098 1.14808297874297 0.0450583739525297 1.16308012600513 0.194669283460826 2.55580697586645 1.01046768292309 5.26638250209787 0.521918911952525 2.07172732605579 0.424538930878043 0.165941173676401 0.672571057919413 0.353061232250184 0.067926396150142 1.55730524278226 0.060781018510029 0.0201991954818368 0.461689280811697 0.619116100948304 0.0196362780718547 0.434326599817723 0.22787803132087 3.15511881543284 0.993528514127147 0.778035267214191 0.364485057953199 0.353808593936265 0.483947276603431 1.07233250136943 0.218900198116899 2.90996573103552 1.16089791427822 0.981816797241995 0.432751065120101 0.255932765081525 0.00625109466170654 1.81050615479172 0.92235505508004 0.149588483385742 0.0266060372814536 0.385681640822440 0.136488714721054 0.178304018918425 0.575216291006655 0.3623360642232 3.66959755660451
-1 0.0787591698705539 1.50832739650252 1.04939017904733 0.0500765353387673 2.08196106791422 1.58477964057567 0.116338183172047 0.628612794913352 0.647787693422288 0.79224247015537 2.25604612181399 0.199191925115883 0.997674912355195 0.395459627732635 0.378283205907792 1.74796730830314 0.752022808334634 1.31015956211360 0.59098976617679 0.0692506321007642 0.250176958274096 0.356583877310067 0.159796460743959 0.633589142933488 1.57561373744342 0.314865660853684 0.256891835480928 0.529986575711519 0.768646592232299 0.158170083320176 0.599492717999965 0.700501981149328 0.765168342697334 0.188566284171874 2.6799993085346 0.0158679904416204 1.92882259136273 0.32460221927613 0.624713901430368 0.182702091056854 0.284709172789007 2.28626018936250 0.147528502624482 2.46405041763995 0.840696318033052 0.333854337883731 1.27840539063783 3.33507360501175 0.470601033416984 1.17329121190579
-1 0.875798789961652 0.228800388984382 0.405090392567217 0.0207117758691311 2.48998498345230 0.72297312722411 0.178689690354517 0.118517909442723 0.704633282616677 1.62509055054727 0.574641258455813 0.0165570029057562 0.255903973244131 0.810519663392172 1.56326007089558 0.636841687373817 0.0356789515229195 0.839180502998543 0.741588653954578 1.39303509696367 2.44509992549632 0.789672071072173 1.69094111575725 0.0999810186175437 0.428337140474468 0.698599449316871 1.08334773402185 0.227924132719636 0.896760443477671 0.797706736209703 4.7302051966352 0.353567704999057 1.22522122129322 1.30669671199740 0.110756235939528 1.68667385159972 1.31024391758711 1.0261822444898 2.35287023894724 0.740188493756957 0.69366812422396 0.651887873187661 0.769877417171637 0.852887306810484 1.80313104361911 5.56385086443195 0.307089808230203 0.94297275874288 0.0639990731142461 1.51743115625811
-1 0.95065615816403 2.21665857545070 0.725025336216104 1.46011464475634 1.38608600846947 0.283393759609726 1.12916059042783 1.96764156213942 0.0667992266826332 1.5176207416055 1.17320091645689 0.525144940707833 0.637088293675333 4.24814563923616 2.46098372886393 0.498656030744314 1.45266286834123 0.855889392043364 0.120890047902080 0.144415460462490 2.55923045600269 0.0728734168224037 2.09615366707060 1.31600278146089 1.45306318617406 0.514202875085175 0.694870573990335 0.206596043678228 0.490571895148605 1.52746289028766 0.638621891383082 0.731804227414441 1.13999498294149 0.694346461403084 0.532838580664247 0.918481689835799 0.634776841849089 0.91771051497289 3.04933997226839 1.26727266605468 3.03960582591821 0.0295315923313265 0.595830571837723 0.565974261111622 1.17911877944590 0.920677053700102 1.41339021167698 1.99984025760534 1.07008275385470 1.59879974205228
-1 1.22371125706915 1.53855505018475 2.8954241221251 0.690026641823351 0.510757133830339 0.242211455944926 1.69315512097421 0.303697953466326 0.6122583206743 0.112884680740535 0.705028837369846 1.15578044574232 1.11065556011618 2.33522240246151 0.510193737689406 0.0314509882591665 0.00232056714594364 1.22729925341429 0.235243659000844 1.33129625856401 0.0653992863371968 0.23152425698936 0.0886915810406208 1.61634034265826 0.875474802176368 1.13926611463995 2.21696880031197 0.377808726705174 0.511242724023759 2.63204517389152 1.46675981670806 1.25015340089322 0.801681966478837 0.627122712787241 2.25296620825741 2.12587284440152 1.49529861460026 0.321535818146008 1.09893286596508 0.138604134786874 0.167762326794123 3.55489843131459 0.498854526784271 0.528339364100248 1.39396410017444 0.844854191834939 0.861897694836271 1.67125138818266 2.81372481949447 0.628787914756686
-1 0.117256545135283 0.204969343159865 0.389082531092056 1.43339333116057 0.503279308322817 0.521845036651939 0.0494939461350441 1.29440625659646 0.767563783521664 3.01397591067438 0.816785351331246 1.13696109871836 1.78526501162889 0.690486767329276 0.0394874638877809 0.0745166731982372 0.660935826599598 0.0628035299009914 0.268650750629604 3.24208060635214 1.05705977133931 0.152313718568282 1.73768326631727 2.39331775332305 0.285522889811546 1.86401806577089 1.62989198594334 0.971120037096453 0.275985458865762 1.18560189097644 1.37555190171571 0.687686047516763 1.43566228813472 2.02959956592860 1.91013965188506 0.355657200794667 0.0819759899750352 1.14852758077044 0.0927639966830611 0.84705133736362 0.91289070235003 0.059341882464768 0.302757945843041 0.783986108335567 0.279632591176778 0.946882825302792 0.0172975775785744 1.40067788322052 0.714883724185538 2.66495517069910
-1 1.01851919289203 0.858945487025094 1.24631114299865 0.00934115704149008 0.279623206157840 2.27889892632577 0.622042776551098 0.063631845638156 0.0558527959510684 0.130204363726079 0.306127600293182 1.09397863778741 1.96153193331304 0.447362703463342 0.418595585506409 0.586915577296168 1.08311296343328 1.28935002997042 1.64674727237763 0.041289583964419 3.80746542383267 0.0338297868296714 0.393825348920812 2.04643070130589 1.32795690647782 0.900250958236766 0.00639466001158997 2.57476111675117 0.245985201137720 1.38218040760131 0.292029922828078 1.91562257326188 0.18286145105958 0.256889815442264 0.951326006981445 1.63894478409531 0.848675227992004 0.638301667757332 0.661617727484554 0.352083860896528 1.41485191770266 0.594195015262812 0.274001075293439 0.960367470006359 0.70537093650074 0.891297271433187 2.36612864384863 0.736712099942279 0.754421732346428 0.183448541909456
-1 0.252158565446734 2.49837352509115 0.53357837582007 0.847047534143401 1.13673478174479 0.801639930293186 0.877942949367006 0.306338300888124 0.162184585351497 1.00732715103903 0.363303936552256 0.48474433273077 0.397929010912776 0.930908092255604 2.22467970649216 0.252182661090046 1.15636049113692 0.114435370080173 0.438363476190716 0.236544230952859 0.608677473384887 2.54525453025911 1.99529225557091 1.06074264647440 0.595012637786567 0.325714726351282 0.565580089110881 0.245719033014435 2.68954883689497 0.517694179731776 0.630256854463369 1.296529808971 0.237550095655024 0.338772668037564 0.129889310341309 2.06043294063749 1.11492871877168 0.931667134123755 0.0643827931308329 0.332600763998926 2.46500394424834 0.288630094379187 0.375356302130967 0.230916202092170 2.31820944123751 0.240111176390201 2.10665052930329 1.81880080132725 1.31874316367776 0.707314928020251
-1 0.390261548403265 0.330217379521953 3.1885294242013 0.784927158682783 0.366961295250803 1.75460964819077 1.78775947718861 3.59570885242379 0.497128136324291 0.650858631823212 0.257973808329552 0.153084713965654 0.434566066600382 0.0973873632028699 0.629169505555183 0.50790427822612 0.162512666850084 0.532986141741276 5.98999701406727 3.73213314057744 3.25137352181559 0.00861251913011074 0.365932079797897 0.834197960208731 0.201488797552884 0.872147386270361 1.24990878204032 2.12791900137875 0.597529801074415 0.291791817173362 1.45522229923847 0.917460017420902 1.01397477365555 0.380249535028153 0.08864373292386 1.33145986213805 0.0743832043372095 2.84455474449282 0.882624089675856 0.197420552673194 3.04679453356152 2.86407173408156 0.216705547180027 1.36690834346683 1.77181708990576 0.0581376706250012 1.11738325667769 0.292697673663497 0.691850590519607 0.137770075344787
-1 0.35652147309279 1.64215800902786 1.76407421558144 3.92570433558381 0.813750541734881 0.0391818230517391 2.43926934326503 1.08216528404028 0.327116081310827 0.831218646501608 0.121193666476756 0.446305319641794 1.8397977593446 2.32120302646152 1.00951915071351 0.039899924964123 0.924760359297407 0.367810090446275 0.264154941613026 0.380955645348877 0.462924054823816 0.821340408807431 0.00799605902284384 0.172218396794051 0.047822873108089 0.414864789694548 0.000576330348849297 0.212410528678447 1.25519238501312 1.08069926589252 0.63437704462558 0.0392988354174192 2.30075311089370 0.609599319286644 3.29901612216851 0.921892533730082 0.292547765187919 0.251910364377801 3.19058095646982 2.65964523131464 0.0127083822153509 0.845244457903218 0.717469429555249 0.914923317688418 1.17178124371440 0.489907718263566 0.519884927198291 1.45531519307735 0.354580837451218 0.070667155075901
-1 0.832699172156763 2.37488540808175 0.0761050265282393 0.992825627284956 0.186592263635248 2.29963995336463 2.89971268160229 0.944072945997605 1.93282720065656 0.665917355101556 2.89399976266508 2.93861664069777 1.60018475531580 0.408630660344424 3.85965595187104 0.397864552611189 0.860088525316863 0.867884175878627 0.290531508751861 0.886258667292905 1.78233726113846 1.60194093166831 0.0915863476377543 0.762272344860149 2.28071127633069 3.38126873314395 0.80059852932466 0.790415139450952 1.38434646088154 0.752999821975892 0.713435261468303 0.0645507113076746 0.370773119386286 2.09078519259497 0.579265025214362 0.126719000935374 0.281498739030212 0.312577881384641 0.0664368201978505 0.677725029643625 0.0983907654881477 1.06460963837327 1.48295237457409 3.46380100382452 0.474153245135522 0.433185729663819 0.187936471775174 2.35437046910141 1.28792899656565 0.538897954393178
-1 0.196802128182363 0.502806017640978 0.271973218303174 4.05844218076623 1.30758118252726 0.954893227589775 0.509915527421981 0.0774918962270021 0.0767251760698855 2.40827997725722 0.69962285547973 0.98214882049234 0.0281087826006114 2.66484181384060 0.401983309071511 0.724450050811184 2.49887591401551 0.100268289884433 0.412995078135282 0.0119680492207408 0.442390024175397 0.848385773557139 0.2969372338652 0.871477347823807 0.305281245809662 0.960120242978347 1.20297871525855 0.182591304653657 0.138793312944472 0.674565478228033 0.54239640198648 0.657322315499187 0.90859269625963 0.0951803429052234 0.0750065049164468 0.302035913745374 1.45713329502945 2.63935211847041 1.27608576878430 2.40626502921665 0.65459754737094 0.327214516699314 0.312395877204835 0.0642967657290573 1.91443324266913 0.288427389226854 0.298094684258103 0.224648158531636 0.500376855488867 1.03378666746886
-1 2.07559166467729 1.67756771101596 1.02195453546466 0.0655969646493954 1.01496203146399 2.61805940593097 1.17642708956720 0.798118021297169 0.518721424974501 1.18066183752836 0.868386667179775 1.57119405074956 1.42038730151 3.58675543011582 0.796827955129457 0.411802283270233 0.282835051417351 0.871767278718662 2.39647076825116 2.34263920212600 0.96544444277407 0.217122615835633 0.972306118688187 0.108146222403907 0.0771790454855276 0.0413093364693913 2.59942528406594 0.489734707400203 1.42209524566471 1.12982880692453 2.56945132265303 1.76710086307468 2.42157242864958 0.096950987776168 0.194955064915121 0.370325127616525 0.115771882236004 1.04361577700348 1.23417704548211 0.288871678523719 0.48844727082178 0.498072446323931 0.187877698335797 1.54236401236596 1.08103764518620 0.624998549930751 0.967827992471767 0.499067679383292 0.823369145336876 0.276822570245713
-1 0.883909319485438 0.363333637631607 2.09289640361879 0.110318196992622 1.03435938335480 2.12212256812018 0.188350200227325 3.67483135402275 0.540210366185835 3.59727779568589 0.810246148821143 0.264303443022072 0.0388776679143245 0.87057740143956 0.702083161972279 0.352857268594351 0.324508159421384 1.22322224076362 0.00706858140299865 2.58188291067693 0.737182509112072 1.56179292119088 2.41473530406568 0.0747948177158833 0.169825907796621 2.69451033870194 0.80830823439629 0.116008492652327 0.0640502399764955 0.213359708432108 2.3754511194906 3.10396943969612 1.48365682355108 1.36691666855933 0.132494651432230 0.821233124299899 0.872358249458385 0.293587113730609 0.582217297982425 2.39150369713519 0.086748188988078 0.67093393811956 1.22436129949511 0.778485670643759 0.464794893283397 1.51259319103303 3.44685464335566 0.854746077676908 1.02066789377005 1.07717463662928
-1 0.0805429234043579 0.228188400156796 0.804242871659708 0.230930831748992 2.32232299620721 0.0893645328469574 0.21728014620021 0.0956752998754382 1.97614738709273 1.84297727412524 0.311321738176048 0.276682650670409 2.37535104493091 0.311041041743010 0.0202600732445717 0.427974578924477 1.85670676260235 1.92138808212223 0.450478866696358 1.45190932593288 0.109173933006181 0.258258895456394 0.872998096006823 0.119213132653385 1.32967071696640 1.86842283411863 1.26525188875010 1.20785103454710 0.0446423585526645 1.39182229087063 2.30522046813007 1.92920739195290 0.734493777161354 1.10362886540116 0.0171181738086745 0.877530408049834 2.37455166677449 0.193262066692114 2.59945297414873 0.641994967125356 2.27577316189621 0.00736803214130599 2.45571724673553 0.729603985351032 0.71661420789625 0.626679967157543 0.168167366646230 2.01094493447783 0.847040839049165 1.76542871064487
-1 0.0335557074079769 0.456692215055227 0.348650862813175 0.114447761327028 2.33676931083327 0.960723854194895 0.161097451907701 1.15691601480813 0.399986167903990 0.00645870110020041 0.467156829778105 0.486168272793293 3.22411647037507 0.449370106682181 0.705606534998052 1.06264134771646 0.196264667902142 0.554006850346923 2.96792674047833 3.906755676283 1.36040111068161 0.248585358262062 0.0877335553181938 3.95739353240883 0.487519439396024 1.28354716855557 0.657644562423229 2.79554365902981 0.422447917517275 0.211326188678857 0.509712404571474 1.28461140576274 2.12226103419874 5.25791178800562 0.175208736676723 0.254395335447043 0.323859320022166 1.01503712214054 0.191309213172644 1.36014552689613 0.754762443671835 1.22363942391695 1.28094742629201 0.120385547168553 2.22582415719983 2.23898586422271 0.987650251905334 0.0365772061049938 1.52497351019076 0.195230902293323
-1 1.33186900332094 1.95912011518123 1.06315207942845 0.25809701296777 0.308242864682091 3.38510927541142 0.516184290871024 2.87633985264187 1.02080230257196 1.38197740721972 1.25998583926056 0.739497775169921 3.09429001046305 2.11171840620279 2.19903138453577 0.484395154751837 0.970958227650984 0.627853067591786 2.13610833311889 0.114059397019446 7.03947151381024 1.37892018068106 0.076226172503084 0.814033229793322 0.609030547551811 2.78135130537634 0.0479906376973008 1.14095923486621 0.0135257874900755 0.74621321111976 0.129382651883184 0.824446383821678 2.39160949537966 1.80291831230534 0.582329203374684 0.422828882467002 0.48936471901834 0.00744973859688266 1.02527482612402 2.29274961268689 1.48742537227793 1.97373174867573 1.72566804095151 0.197065626271069 0.450534849893302 1.01247096336902 0.721299938815546 0.583104007877409 2.30758259388516 1.34049642920018
-1 1.17202257081391 0.0452601606957614 0.365637547617792 0.235697189345956 1.19053961053015 0.549551239237189 0.274717399540088 0.732187009374511 0.91514722798227 0.0123295895755291 0.299739744048566 4.19817287309716 0.346300195436925 0.522284426726401 0.215640929061919 0.560810933355242 0.455030794721097 2.90904567373877 0.244802922010422 1.85303422986510 0.325893941847403 1.01114159259470 1.27045802115918 2.92915127365236 2.93227368824074 0.250241446308792 1.90769764213803 0.373335049021989 1.95717585637214 0.169548722915351 3.2341525403965 0.256921617779881 1.97527848361971 2.15758873765415 0.244351175613701 1.33358117561312 0.167728552920408 0.210083454114654 0.0910013658567625 2.72907889435504 0.79771429160419 3.63820986987507 0.205529991071671 0.941162560093117 0.502373900264502 0.336959839332849 0.98683574418993 1.13433498139949 1.72998599664439 1.75282482370011
-1 0.034512547165667 0.939130301545274 0.0704976473934948 3.17493090016728 1.27738255444438 0.939047954003227 0.808959060306561 2.53301794628117 0.696967324349701 0.496460388880223 1.04071940115473 0.920686037237656 2.13835678795788 1.80046957536581 0.276727864053100 0.771938843545678 1.67303260034862 0.138817097222971 1.68389136149528 0.165166711463332 0.691522732377052 0.327890089247376 0.112589209914709 0.174520672764629 3.70693563462651 0.0257290468674940 0.721808659802091 0.628211150877178 0.309440035838634 0.635996478609741 0.0183812542818487 3.30726162327414 0.146319892888331 0.0997461616061628 0.717897485899639 3.26887257380371 0.599995736032724 0.617730833590031 1.92651744838824 1.00195291354777 0.283554395660758 1.15322345724956 0.446651584934443 2.02317237100544 0.363577262032777 4.33539511610694 0.749788367147458 0.97001632093101 2.13960271874878 0.849024512763035
1 2.79480442552463 1.42236393523609 2.152432073797 1.00356494990796 1.90050554475861 1.22207529097795 2.07018161013535 1.22234574472532 1.10831552417949 1.01686247810721 1.72971769138695 1.89786597855898 6.40167407848337 2.48816522271615 3.12697890947077 2.95034136987271 1.27384099758338 1.33140543010086 2.30805283594401 1.19600912658768 2.25188865322144 1.28819780517370 1.8934898508075 1.31390009773895 1.72038370152690 1.04191776877269 1.68635345110670 1.93439404382826 1.67483869474381 1.08781370730474 1.22948331432417 4.17312896979933 1.16300530452281 1.75901547815175 2.23362289364905 1.52655397867784 1.95905508376182 1.26046367594972 1.25840982701629 1.48582695517689 1.21309483310292 1.34656532481313 2.82278536065462 1.68391348095611 1.41873558098450 1.6937700965953 1.90679430608342 2.16134907952966 1.73601257331194 2.01237585484506
1 4.01416055096274 2.47172440507508 1.16286307195992 1.94435807260721 1.22439241060181 2.09109620142369 1.21529374235351 2.11454956694962 1.57824424421415 1.33387510525063 1.65885744051421 1.81269528029936 3.45284767592741 2.90046869582477 2.65419596611502 1.41522121662274 1.90148179472177 1.27033956721425 1.82503793352381 4.51825158835805 2.79740095875206 2.90616467027905 1.23267760561487 1.63702684734017 1.87704527690951 2.48579047798159 2.11541788275809 2.42110741061442 2.64959221511128 2.78911969243529 2.49800256445053 3.08691318776767 1.41062330856490 1.75469992957534 1.51634378591552 4.22599685823782 1.34390103165060 1.00513826450333 1.38900647312403 1.10976696245667 3.13030274303133 3.608349526175 1.49590412139527 1.61421236163005 1.79914402678133 1.28664857055992 1.66641313303262 2.02215397260608 1.32894217967987 2.02430934175373
1 1.01125947154334 3.2768973216682 1.05387021522934 1.68875542748719 1.25666172802448 4.19264297915583 1.50601530866697 1.08638708851160 1.05213602120057 1.51132018724456 2.97580997451189 1.37319718662633 3.23857200319383 3.11960401197647 1.21232754830271 3.22985418319661 5.1625425434353 2.88691229178550 1.38215230312198 1.14071712736040 1.45080659683624 2.73138255431297 1.01147245994486 2.27924169492855 1.37216781266034 3.10733771125290 1.33169820578769 1.18118139868602 1.20471322631208 3.43436376179073 2.32343917615236 2.71077680579367 2.89005351058188 2.41631061258981 1.45721204206347 3.83035159839277 1.86529865391077 1.15328675953412 2.56463418706300 1.70509720962019 2.14765371750565 1.58460380230099 1.12619711877778 1.92841655849935 1.61522113811225 1.03026287995624 2.90116511463168 4.31700532121544 2.42174661337903 3.22981866622779
1 2.12872385508837 2.75442310227993 1.26116512529552 4.52456356926586 1.11715988611430 1.40356373181567 1.81675681095095 1.15686579939983 2.94588511428776 1.54646587930620 2.06006793394209 1.53777834633365 1.19460564153269 1.76143729540242 2.14140309761734 2.45550015001538 1.05899067781866 1.89946723073245 1.09361681807786 1.04758445971699 1.45835433015600 2.08303969256104 1.92833333644540 1.24681740254164 1.31045796209946 2.25576862968029 2.56932375385406 2.97305734447184 4.21846230311279 1.18873838029022 1.92983464522762 1.30236629676074 1.13574317474139 2.00808894302062 1.56072759907693 1.50871645938605 2.89753966905545 3.49704902420256 1.43228545505553 1.08161341166124 1.19232854899019 4.51574848138882 1.97760327740878 1.09985500806943 1.46952082365730 1.49088573409244 1.37419358268380 1.00423108362256 1.89417086816849 3.42976722294900
1 1.13301595347002 2.25766172721506 1.09833940491080 1.83413623548569 2.42365211240431 1.22308879578486 2.85150084077361 1.84482747139681 1.94067687816442 1.12667640950531 1.29927566694096 2.08037941526146 2.49085686911538 1.01651132165549 1.06541060330821 1.47995999743968 2.75777087911012 1.825741792987 1.05500469955276 2.89380958295407 1.87700822028512 1.38641909137368 1.74935233221555 4.2798278404582 4.31767214817886 1.01000986064854 1.814847634074 1.00864806508599 1.53412973787636 1.35681856307809 2.88281237286902 1.08675991964530 1.48827374959365 2.37342128432812 1.93840303454073 2.70462308307280 1.05870705144480 1.20340327732265 3.0785525086427 1.31178888166323 1.11769624022434 3.43351785613121 2.14886763687701 1.39162758551538 1.18749372055754 1.21480462374166 2.92984525292161 1.51766258795687 2.02616447392376 2.11102156296475
1 1.99146753545375 4.50765349079948 1.50597981363535 2.29437149611351 3.72838642994378 1.22338050080926 1.7602537869987 1.03778974851593 1.43465477647260 1.34727970138192 1.25686223037123 1.00359799247235 1.44403189606965 2.17889682385595 2.74466269268634 1.31537799164653 2.71176641426029 3.81581258011942 1.13785043638200 1.99716365146906 1.57917168550193 2.48731400438425 1.30010809843865 1.06175656197593 1.09599982815676 1.18116334313527 2.00114375824829 1.47708402387798 3.89976064844017 1.66556518152356 3.22734086192747 1.25398755213246 2.27843522741915 2.94514740436318 3.77733919976632 3.20019727826117 1.02711030934006 2.25337729598851 3.54808243910286 1.15035261741881 1.09541315004853 1.22104455670342 1.64279955346137 1.71029361798884 1.84036246869237 5.49899985243507 1.39395089876221 1.40396442497149 2.31044443320007 1.66182902641594
1 2.85197871542516 1.56336634284920 1.33641651365906 3.2458718089098 2.14808297874297 1.04505837395253 2.16308012600513 1.19466928346083 3.55580697586645 2.01046768292309 6.26638250209787 1.52191891195253 3.07172732605579 1.42453893087804 1.16594117367640 1.67257105791941 1.35306123225018 1.06792639615014 2.55730524278226 1.06078101851003 1.02019919548184 1.46168928081170 1.61911610094830 1.01963627807185 1.43432659981772 1.22787803132087 4.15511881543284 1.99352851412715 1.77803526721419 1.36448505795320 1.35380859393626 1.48394727660343 2.07233250136943 1.21890019811690 3.90996573103552 2.16089791427822 1.98181679724200 1.4327510651201 1.25593276508152 1.00625109466171 2.81050615479172 1.92235505508004 1.14958848338574 1.02660603728145 1.38568164082244 1.13648871472105 1.17830401891842 1.57521629100665 1.3623360642232 4.66959755660451
1 0 0.508327396502519 0.0493901790473261 0 1.08196106791422 0.584779640575672 0 0 0 0 1.25604612181399 0 0 0 0 0.747967308303142 0 0.310159562113595 0 0 0 0 0 0 0.575613737443423 0 0 0 0 0 0 0 0 0 1.6799993085346 0 0.92882259136273 0 0 0 0 1.28626018936250 0 1.46405041763995 0 0 0.278405390637827 2.33507360501175 0 0.173291211905790
1 1.87579878996165 1.22880038898438 1.40509039256722 1.02071177586913 3.48998498345230 1.72297312722411 1.17868969035452 1.11851790944272 1.70463328261668 2.62509055054727 1.57464125845581 1.01655700290576 1.25590397324413 1.81051966339217 2.56326007089558 1.63684168737382 1.03567895152292 1.83918050299854 1.74158865395458 2.39303509696367 3.44509992549632 1.78967207107217 2.69094111575725 1.09998101861754 1.42833714047447 1.69859944931687 2.08334773402185 1.22792413271964 1.89676044347767 1.79770673620970 5.7302051966352 1.35356770499906 2.22522122129322 2.3066967119974 1.11075623593953 2.68667385159972 2.31024391758711 2.0261822444898 3.35287023894724 1.74018849375696 1.69366812422396 1.65188787318766 1.76987741717164 1.85288730681048 2.80313104361911 6.56385086443195 1.30708980823020 1.94297275874288 1.06399907311425 2.51743115625811
1 1.95065615816403 3.2166585754507 1.72502533621610 2.46011464475634 2.38608600846947 1.28339375960973 2.12916059042783 2.96764156213942 1.06679922668263 2.5176207416055 2.17320091645689 1.52514494070783 1.63708829367533 5.24814563923616 3.46098372886393 1.49865603074431 2.45266286834123 1.85588939204336 1.12089004790208 1.14441546046249 3.55923045600269 1.07287341682240 3.09615366707060 2.31600278146089 2.45306318617406 1.51420287508518 1.69487057399033 1.20659604367823 1.49057189514861 2.52746289028766 1.63862189138308 1.73180422741444 2.13999498294149 1.69434646140308 1.53283858066425 1.9184816898358 1.63477684184909 1.91771051497289 4.04933997226839 2.26727266605468 4.03960582591821 1.02953159233133 1.59583057183772 1.56597426111162 2.1791187794459 1.9206770537001 2.41339021167698 2.99984025760534 2.07008275385470 2.59879974205228
1 2.22371125706915 2.53855505018475 3.8954241221251 1.69002664182335 1.51075713383034 1.24221145594493 2.69315512097421 1.30369795346633 1.6122583206743 1.11288468074054 1.70502883736985 2.15578044574232 2.11065556011618 3.33522240246151 1.51019373768941 1.03145098825917 1.00232056714594 2.22729925341429 1.23524365900084 2.33129625856401 1.06539928633720 1.23152425698936 1.08869158104062 2.61634034265826 1.87547480217637 2.13926611463995 3.21696880031197 1.37780872670517 1.51124272402376 3.63204517389152 2.46675981670806 2.25015340089322 1.80168196647884 1.62712271278724 3.25296620825741 3.12587284440152 2.49529861460026 1.32153581814601 2.09893286596508 1.13860413478687 1.16776232679412 4.55489843131459 1.49885452678427 1.52833936410025 2.39396410017444 1.84485419183494 1.86189769483627 2.67125138818266 3.81372481949447 1.62878791475669
1 1.11725654513528 1.20496934315987 1.38908253109206 2.43339333116057 1.50327930832282 1.52184503665194 1.04949394613504 2.29440625659646 1.76756378352166 4.01397591067438 1.81678535133125 2.13696109871836 2.78526501162889 1.69048676732928 1.03948746388778 1.07451667319824 1.66093582659960 1.06280352990099 1.26865075062960 4.24208060635214 2.05705977133931 1.15231371856828 2.73768326631727 3.39331775332305 1.28552288981155 2.86401806577089 2.62989198594334 1.97112003709645 1.27598545886576 2.18560189097644 2.37555190171571 1.68768604751676 2.43566228813472 3.0295995659286 2.91013965188506 1.35565720079467 1.08197598997504 2.14852758077044 1.09276399668306 1.84705133736362 1.91289070235003 1.05934188246477 1.30275794584304 1.78398610833557 1.27963259117678 1.94688282530279 1.01729757757857 2.40067788322052 1.71488372418554 3.66495517069910
1 2.01851919289203 1.85894548702509 2.24631114299865 1.00934115704149 1.27962320615784 3.27889892632577 1.62204277655110 1.06363184563816 1.05585279595107 1.13020436372608 1.30612760029318 2.09397863778741 2.96153193331304 1.44736270346334 1.41859558550641 1.58691557729617 2.08311296343328 2.28935002997042 2.64674727237763 1.04128958396442 4.80746542383267 1.03382978682967 1.39382534892081 3.04643070130589 2.32795690647782 1.90025095823677 1.00639466001159 3.57476111675117 1.24598520113772 2.38218040760131 1.29202992282808 2.91562257326188 1.18286145105958 1.25688981544226 1.95132600698144 2.63894478409531 1.84867522799200 1.63830166775733 1.66161772748455 1.35208386089653 2.41485191770266 1.59419501526281 1.27400107529344 1.96036747000636 1.70537093650074 1.89129727143319 3.36612864384863 1.73671209994228 1.75442173234643 1.18344854190946
1 1.25215856544673 3.49837352509115 1.53357837582007 1.8470475341434 2.13673478174479 1.80163993029319 1.87794294936701 1.30633830088812 1.16218458535150 2.00732715103903 1.36330393655226 1.48474433273077 1.39792901091278 1.93090809225560 3.22467970649216 1.25218266109005 2.15636049113692 1.11443537008017 1.43836347619072 1.23654423095286 1.60867747338489 3.54525453025911 2.99529225557091 2.06074264647440 1.59501263778657 1.32571472635128 1.56558008911088 1.24571903301444 3.68954883689497 1.51769417973178 1.63025685446337 2.296529808971 1.23755009565502 1.33877266803756 1.12988931034131 3.06043294063749 2.11492871877168 1.93166713412375 1.06438279313083 1.33260076399893 3.46500394424834 1.28863009437919 1.37535630213097 1.23091620209217 3.31820944123751 1.2401111763902 3.10665052930329 2.81880080132725 2.31874316367776 1.70731492802025
1 1.39026154840327 1.33021737952195 4.1885294242013 1.78492715868278 1.36696129525080 2.75460964819077 2.78775947718861 4.59570885242379 1.49712813632429 1.65085863182321 1.25797380832955 1.15308471396565 1.43456606660038 1.09738736320287 1.62916950555518 1.50790427822612 1.16251266685008 1.53298614174128 6.98999701406727 4.73213314057744 4.25137352181559 1.00861251913011 1.36593207979790 1.83419796020873 1.20148879755288 1.87214738627036 2.24990878204032 3.12791900137875 1.59752980107442 1.29179181717336 2.45522229923847 1.91746001742090 2.01397477365555 1.38024953502815 1.08864373292386 2.33145986213805 1.07438320433721 3.84455474449282 1.88262408967586 1.19742055267319 4.04679453356152 3.86407173408156 1.21670554718003 2.36690834346683 2.77181708990576 1.05813767062500 2.11738325667769 1.29269767366350 1.69185059051961 1.13777007534479
1 1.35652147309279 2.64215800902786 2.76407421558144 4.92570433558381 1.81375054173488 1.03918182305174 3.43926934326503 2.08216528404028 1.32711608131083 1.83121864650161 1.12119366647676 1.44630531964179 2.8397977593446 3.32120302646152 2.00951915071351 1.03989992496412 1.92476035929741 1.36781009044627 1.26415494161303 1.38095564534888 1.46292405482382 1.82134040880743 1.00799605902284 1.17221839679405 1.04782287310809 1.41486478969455 1.00057633034885 1.21241052867845 2.25519238501312 2.08069926589252 1.63437704462558 1.03929883541742 3.3007531108937 1.60959931928664 4.29901612216851 1.92189253373008 1.29254776518792 1.2519103643778 4.19058095646982 3.65964523131464 1.01270838221535 1.84524445790322 1.71746942955525 1.91492331768842 2.17178124371440 1.48990771826357 1.51988492719829 2.45531519307735 1.35458083745122 1.07066715507590
1 1.83269917215676 3.37488540808175 1.07610502652824 1.99282562728496 1.18659226363525 3.29963995336463 3.89971268160229 1.94407294599760 2.93282720065656 1.66591735510156 3.89399976266508 3.93861664069777 2.60018475531581 1.40863066034442 4.85965595187104 1.39786455261119 1.86008852531686 1.86788417587863 1.29053150875186 1.88625866729291 2.78233726113846 2.60194093166831 1.09158634763775 1.76227234486015 3.28071127633069 4.38126873314395 1.80059852932466 1.79041513945095 2.38434646088154 1.75299982197589 1.71343526146830 1.06455071130767 1.37077311938629 3.09078519259497 1.57926502521436 1.12671900093537 1.28149873903021 1.31257788138464 1.06643682019785 1.67772502964363 1.09839076548815 2.06460963837327 2.48295237457409 4.46380100382452 1.47415324513552 1.43318572966382 1.18793647177517 3.35437046910141 2.28792899656565 1.53889795439318
1 1.19680212818236 1.50280601764098 1.27197321830317 5.05844218076623 2.30758118252726 1.95489322758977 1.50991552742198 1.07749189622700 1.07672517606989 3.40827997725722 1.69962285547973 1.98214882049234 1.02810878260061 3.66484181384060 1.40198330907151 1.72445005081118 3.49887591401551 1.10026828988443 1.41299507813528 1.01196804922074 1.44239002417540 1.84838577355714 1.2969372338652 1.87147734782381 1.30528124580966 1.96012024297835 2.20297871525855 1.18259130465366 1.13879331294447 1.67456547822803 1.54239640198648 1.65732231549919 1.90859269625963 1.09518034290522 1.07500650491645 1.30203591374537 2.45713329502945 3.63935211847041 2.27608576878430 3.40626502921665 1.65459754737094 1.32721451669931 1.31239587720484 1.06429676572906 2.91443324266913 1.28842738922685 1.29809468425810 1.22464815853164 1.50037685548887 2.03378666746886
1 3.07559166467729 2.67756771101596 2.02195453546466 1.06559696464940 2.01496203146399 3.61805940593097 2.17642708956720 1.79811802129717 1.5187214249745 2.18066183752836 1.86838666717978 2.57119405074956 2.42038730151 4.58675543011582 1.79682795512946 1.41180228327023 1.28283505141735 1.87176727871866 3.39647076825116 3.342639202126 1.96544444277407 1.21712261583563 1.97230611868819 1.10814622240391 1.07717904548553 1.04130933646939 3.59942528406594 1.48973470740020 2.42209524566471 2.12982880692453 3.56945132265303 2.76710086307468 3.42157242864958 1.09695098777617 1.19495506491512 1.37032512761652 1.11577188223600 2.04361577700348 2.23417704548211 1.28887167852372 1.48844727082178 1.49807244632393 1.18787769833580 2.54236401236596 2.08103764518620 1.62499854993075 1.96782799247177 1.49906767938329 1.82336914533688 1.27682257024571
1 1.88390931948544 1.36333363763161 3.09289640361879 1.11031819699262 2.03435938335480 3.12212256812018 1.18835020022733 4.67483135402275 1.54021036618584 4.59727779568589 1.81024614882114 1.26430344302207 1.03887766791432 1.87057740143956 1.70208316197228 1.35285726859435 1.32450815942138 2.22322224076362 1.00706858140300 3.58188291067693 1.73718250911207 2.56179292119088 3.41473530406568 1.07479481771588 1.16982590779662 3.69451033870194 1.80830823439629 1.11600849265233 1.06405023997650 1.21335970843211 3.3754511194906 4.10396943969612 2.48365682355108 2.36691666855933 1.13249465143223 1.8212331242999 1.87235824945838 1.29358711373061 1.58221729798242 3.39150369713519 1.08674818898808 1.67093393811956 2.22436129949511 1.77848567064376 1.46479489328340 2.51259319103303 4.44685464335566 1.85474607767691 2.02066789377005 2.07717463662928
1 1.08054292340436 1.22818840015680 1.80424287165971 1.23093083174899 3.32232299620721 1.08936453284696 1.21728014620021 1.09567529987544 2.97614738709273 2.84297727412524 1.31132173817605 1.27668265067041 3.37535104493091 1.31104104174301 1.02026007324457 1.42797457892448 2.85670676260235 2.92138808212223 1.45047886669636 2.45190932593288 1.10917393300618 1.25825889545639 1.87299809600682 1.11921313265339 2.32967071696640 2.86842283411863 2.2652518887501 2.20785103454710 1.04464235855266 2.39182229087063 3.30522046813007 2.92920739195290 1.73449377716135 2.10362886540116 1.01711817380867 1.87753040804983 3.37455166677449 1.19326206669211 3.59945297414873 1.64199496712536 3.27577316189621 1.00736803214131 3.45571724673553 1.72960398535103 1.71661420789625 1.62667996715754 1.16816736664623 3.01094493447783 1.84704083904917 2.76542871064487
1 0 0 0 0 1.33676931083327 0 0 0.156916014808131 0 0 0 0 2.22411647037507 0 0 0.0626413477164629 0 0 1.96792674047833 2.906755676283 0.360401110681606 0 0 2.95739353240883 0 0.28354716855557 0 1.79554365902981 0 0 0 0.284611405762744 1.12226103419874 4.25791178800562 0 0 0 0.0150371221405390 0 0.360145526896131 0 0.223639423916948 0.280947426292014 0 1.22582415719983 1.23898586422271 0 0 0.524973510190759 0
1 2.33186900332094 2.95912011518123 2.06315207942845 1.25809701296777 1.30824286468209 4.38510927541142 1.51618429087102 3.87633985264187 2.02080230257196 2.38197740721972 2.25998583926056 1.73949777516992 4.09429001046305 3.11171840620279 3.19903138453577 1.48439515475184 1.97095822765098 1.62785306759179 3.13610833311889 1.11405939701945 8.03947151381024 2.37892018068106 1.07622617250308 1.81403322979332 1.60903054755181 3.78135130537634 1.0479906376973 2.14095923486621 1.01352578749008 1.74621321111976 1.12938265188318 1.82444638382168 3.39160949537966 2.80291831230534 1.58232920337468 1.42282888246700 1.48936471901834 1.00744973859688 2.02527482612402 3.29274961268689 2.48742537227793 2.97373174867573 2.72566804095151 1.19706562627107 1.45053484989330 2.01247096336902 1.72129993881555 1.58310400787741 3.30758259388516 2.34049642920018
1 2.17202257081391 1.04526016069576 1.36563754761779 1.23569718934596 2.19053961053015 1.54955123923719 1.27471739954009 1.73218700937451 1.91514722798227 1.01232958957553 1.29973974404857 5.19817287309716 1.34630019543692 1.5222844267264 1.21564092906192 1.56081093335524 1.45503079472110 3.90904567373877 1.24480292201042 2.8530342298651 1.32589394184740 2.01114159259470 2.27045802115918 3.92915127365236 3.93227368824074 1.25024144630879 2.90769764213803 1.37333504902199 2.95717585637214 1.16954872291535 4.2341525403965 1.25692161777988 2.97527848361971 3.15758873765415 1.2443511756137 2.33358117561312 1.16772855292041 1.21008345411465 1.09100136585676 3.72907889435504 1.79771429160419 4.63820986987507 1.20552999107167 1.94116256009312 1.50237390026450 1.33695983933285 1.98683574418993 2.13433498139949 2.72998599664439 2.75282482370011
1 1.03451254716567 1.93913030154527 1.07049764739349 4.17493090016728 2.27738255444438 1.93904795400323 1.80895906030656 3.53301794628117 1.6969673243497 1.49646038888022 2.04071940115473 1.92068603723766 3.13835678795788 2.80046957536581 1.2767278640531 1.77193884354568 2.67303260034862 1.13881709722297 2.68389136149528 1.16516671146333 1.69152273237705 1.32789008924738 1.11258920991471 1.17452067276463 4.70693563462651 1.02572904686749 1.72180865980209 1.62821115087718 1.30944003583863 1.63599647860974 1.01838125428185 4.30726162327414 1.14631989288833 1.09974616160616 1.71789748589964 4.26887257380371 1.59999573603272 1.61773083359003 2.92651744838824 2.00195291354777 1.28355439566076 2.15322345724956 1.44665158493444 3.02317237100544 1.36357726203278 5.33539511610694 1.74978836714746 1.97001632093101 3.13960271874878 1.84902451276304
