# Supplementary material for: On the analysis of glycomics mass spectrometry data via the regularized area under the ROC curve
Source: BMC Bioinformatics. 2007 Dec 12;8:477. doi: 10.1186/1471-2105-8-477 (PMC2211327; doi:10.1186/1471-2105-8-477)
Supplement: Additional file 1 — Simulated data with different combinations of n and p used to evaluate TGDR-AUC algorithm. [file 1471-2105-8-477-S1.zip › simulation_data/simup50n5.txt]

-1 0.0685069571393873 1.41815029650673 3.26918172856611 0.0820008921436965 3.08941219528208 0.151175802857768 2.27651204714987 1.68067433559661 0.683544370811433 0.494716226891018 0.337654922508827 0.218188919778878 0.176081632331898 0.435163237154484 0.0965353893116117 1.59058889752528 0.0218471605330706 0.348880977648234 0.340674964531048 0.74866979285599 0.0461048259770854 1.23948414060743 0.932077242950809 0.103197583928704 0.216710127989238 0.571336178574711 1.21797374352337 0.626139421015978 0.592891422100365 3.48349468947804 0.77617326933415 0.658120312262326 0.132301414083210 0.356345663312823 0.889368728692544 1.61497381284021 0.728142290334118 1.05544290687413 0.268982331949631 0.265562063548714 0.712832239414466 1.34781899485261 1.04961483306755 3.61316638232625 1.08313899576188 0.510474381037056 0.276992613915354 0.635647024493665 0.299512177240103 0.610048927366734
-1 0.58818918094039 1.35463993060858 0.0489144190214574 0.62491271737963 0.613093516323715 0.141958906362382 0.379556725998833 0.139214708935469 0.42184214387089 1.5326643125266 0.000558060593903065 0.574320336338133 1.26254270966620 0.220072803553194 1.79805703639033 0.0820786629538543 0.0417852100821329 0.196325714234263 0.124122594490881 0.09714353907371 2.05671260683777 0.945738179821383 1.34002684704484 1.40264150491896 0.314732883125544 1.01107390894627 1.27130433167787 1.09676298308642 0.152183858754927 0.80117459032209 0.437364893499762 0.880841299849463 0.635775306262076 2.40807535300467 0.0272323996551221 1.09517537705125 0.173221744131297 0.00570152467116714 0.0199647608432397 1.44789090698495 1.44919622603448 1.70984819150510 0.499362993054092 2.1911008710644 0.0650843530893326 1.88515000169632 0.260042310226709 0.56109198089689 0.890928541268122 0.584690609481186
-1 0.68912164028734 0.7771075637591 0.178817538653962 0.608678788567334 2.26436378607962 1.22545511178197 0.177476091776043 0.756284769582462 0.975536942321074 0.900676573584688 0.31191885843873 2.2122271376333 0.185573569140652 3.90105835141099 0.437265072606651 4.7136686031980 0.761503188828838 0.693818662273598 0.62512537650764 1.56738199657741 1.54439114199406 0.179781354801519 0.498205097392201 2.68015127802703 0.583050680346787 0.0333561985753477 0.75057742274822 1.97444966613295 2.25392991345965 0.155740959336660 0.811266231308592 1.59510478741469 0.467207138892263 1.64190473684808 1.16295761331440 0.444720012601465 0.704431991949651 0.0840569781139493 0.176777286920697 0.202501782681793 0.875140832863886 0.604059644043446 0.398313073907048 1.16237178999455 0.504021290224046 0.136528324589057 0.382277083583176 1.77301632790806 1.00751123014362 0.377225080970675
-1 0.482238164171577 0.441069756756486 2.54065853903506 2.29619741240952 0.197705421065356 0.0231272312812507 0.305133435409516 0.106775129722188 0.0171794825384339 1.45322567830437 0.724053417192585 3.4611861182559 1.25554587501557 0.437007256783545 0.924599146412518 1.48595711059577 0.795655275690013 1.74857533772705 1.34626997816832 1.45680448963287 0.552352089900523 0.526049218606204 0.140969465486705 3.16465856118088 3.14316374791746 0.00446889037266374 2.25587794751523 0.667939002625644 1.10999024748554 0.612799365539104 2.18675201932404 1.28580281852904 0.863740572663856 0.182014958467335 0.703302049832506 1.33857843182505 2.01711269645932 0.160176238249748 0.890692128757847 2.59171973342512 0.00249173848662562 0.200217898935080 0.658627797849476 0.507154297549278 0.287976816296577 0.486145650036633 0.278754222626992 0.278168362565339 0.238839874509722 0.65774879977107
-1 0.185262989718467 0.745536696741028 0.318736084736884 0.844629286117355 0.574946181382984 0.0732272742226079 5.50292097188928 0.210877380333841 1.87269289596918 1.9105714893991 6.69033930971663 0.377993452722993 1.83584609433057 0.456653710625338 1.13292847848953 1.83941419491788 0.412714365869761 0.109045440292820 0.59973126463592 0.363977861590683 0.0150611838325858 0.154273716160939 1.05904102228106 0.490158755332232 0.131802608259022 0.126729143232524 1.01944094226719 0.349391332361847 3.84117635446270 0.0716061992570758 0.82863475005598 1.79205711922588 2.34615241909835 0.867816748986852 1.39787686898313 0.777428770395827 0.265849934425205 0.0863257013261318 0.61699251178652 2.85186169673630 0.583953041554402 1.36273068557949 1.80549724452967 1.25550116315008 1.04290912761809 0.293511317577213 2.13824347580288 0.365766650531441 3.53937039317048 0.118470137278450
1 1.06850695713939 2.41815029650673 4.26918172856611 1.08200089214370 4.08941219528208 1.15117580285777 3.27651204714987 2.68067433559661 1.68354437081143 1.49471622689102 1.33765492250883 1.21818891977888 1.17608163233190 1.43516323715448 1.09653538931161 2.59058889752528 1.02184716053307 1.34888097764823 1.34067496453105 1.74866979285599 1.04610482597709 2.23948414060743 1.93207724295081 1.10319758392870 1.21671012798924 1.57133617857471 2.21797374352337 1.62613942101598 1.59289142210037 4.48349468947804 1.77617326933415 1.65812031226233 1.13230141408321 1.35634566331282 1.88936872869254 2.61497381284021 1.72814229033412 2.05544290687413 1.26898233194963 1.26556206354871 1.71283223941447 2.34781899485261 2.04961483306754 4.61316638232625 2.08313899576188 1.51047438103706 1.27699261391535 1.63564702449366 1.29951217724010 1.61004892736673
1 1.58818918094039 2.35463993060858 1.04891441902146 1.62491271737963 1.61309351632372 1.14195890636238 1.37955672599883 1.13921470893547 1.42184214387089 2.5326643125266 1.00055806059390 1.57432033633813 2.26254270966620 1.22007280355319 2.79805703639033 1.08207866295385 1.04178521008213 1.19632571423426 1.12412259449088 1.09714353907371 3.05671260683777 1.94573817982138 2.34002684704484 2.40264150491896 1.31473288312554 2.01107390894627 2.27130433167787 2.09676298308642 1.15218385875493 1.80117459032209 1.43736489349976 1.88084129984946 1.63577530626208 3.40807535300467 1.02723239965512 2.09517537705125 1.17322174413130 1.00570152467117 1.01996476084324 2.44789090698495 2.44919622603448 2.7098481915051 1.49936299305409 3.1911008710644 1.06508435308933 2.88515000169632 1.26004231022671 1.56109198089689 1.89092854126812 1.58469060948119
1 1.68912164028734 1.7771075637591 1.17881753865396 1.60867878856733 3.26436378607962 2.22545511178197 1.17747609177604 1.75628476958246 1.97553694232107 1.90067657358469 1.31191885843873 3.2122271376333 1.18557356914065 4.90105835141099 1.43726507260665 5.71366860319800 1.76150318882884 1.69381866227360 1.62512537650764 2.56738199657741 2.54439114199406 1.17978135480152 1.49820509739220 3.68015127802703 1.58305068034679 1.03335619857535 1.75057742274822 2.97444966613295 3.25392991345965 1.15574095933666 1.81126623130859 2.59510478741469 1.46720713889226 2.64190473684808 2.1629576133144 1.44472001260147 1.70443199194965 1.08405697811395 1.17677728692070 1.20250178268179 1.87514083286389 1.60405964404345 1.39831307390705 2.16237178999455 1.50402129022405 1.13652832458906 1.38227708358318 2.77301632790806 2.00751123014362 1.37722508097067
1 0 0 1.54065853903506 1.29619741240952 0 0 0 0 0 0.453225678304372 0 2.4611861182559 0.255545875015569 0 0 0.485957110595768 0 0.74857533772705 0.346269978168321 0.456804489632869 0 0 0 2.16465856118088 2.14316374791746 0 1.25587794751523 0 0.109990247485536 0 1.18675201932404 0.285802818529045 0 0 0 0.338578431825054 1.01711269645932 0 0 1.59171973342512 0 0 0 0 0 0 0 0 0 0
1 1.18526298971847 1.74553669674103 1.31873608473688 1.84462928611736 1.57494618138298 1.07322727422261 6.50292097188928 1.21087738033384 2.87269289596918 2.9105714893991 7.69033930971663 1.37799345272299 2.83584609433057 1.45665371062534 2.13292847848953 2.83941419491788 1.41271436586976 1.10904544029282 1.59973126463592 1.36397786159068 1.01506118383259 1.15427371616094 2.05904102228106 1.49015875533223 1.13180260825902 1.12672914323252 2.01944094226719 1.34939133236185 4.8411763544627 1.07160619925708 1.82863475005598 2.79205711922588 3.34615241909835 1.86781674898685 2.39787686898313 1.77742877039583 1.26584993442521 1.08632570132613 1.61699251178652 3.8518616967363 1.5839530415544 2.36273068557949 2.80549724452967 2.25550116315008 2.04290912761809 1.29351131757721 3.13824347580288 1.36576665053144 4.53937039317048 1.11847013727845
