# Supplementary material for: On the analysis of glycomics mass spectrometry data via the regularized area under the ROC curve
Source: BMC Bioinformatics. 2007 Dec 12;8:477. doi: 10.1186/1471-2105-8-477 (PMC2211327; doi:10.1186/1471-2105-8-477)
Supplement: Additional file 1 — Simulated data with different combinations of n and p used to evaluate TGDR-AUC algorithm. [file 1471-2105-8-477-S1.zip › simulation_data/simup50n50.txt]

-1 0.935925000305188 2.13856572617963 0.705798911820066 0.477940888063575 2.46550395885918 0.405667088541169 1.54465369926913 0.475263748317957 0.621916891075671 0.705800018621963 0.257072817189105 0.956090331966889 0.881481099531712 0.315205125696949 1.09893358122082 4.04415807665742 0.388714767798519 0.631476217717831 0.168120896909386 0.114430306442449 1.53539470768142 1.03178686458142 2.22333762223337 0.993941378408944 2.1088969799361 0.521066563203931 0.210496050305665 0.87346193481837 3.7926758980485 1.21444210871578 0.274778858758509 0.284311432391405 0.20893672760576 0.342963957693428 0.96221533134104 0.275706617161632 0.592960097361356 0.467096561565995 0.630433490034193 1.20286984923751 2.44456255741127 2.23959290037367 2.39131934741948 1.27337514884294 0.122941302135587 3.21743979288225 0.0835428317077458 0.842188871423614 1.02546915966542 0.993514790157688
-1 1.93783670841696 0.97121733515979 2.21542083513469 1.20419252473385 0.125864317640662 0.123086769082573 1.13438709727944 0.652888999320567 0.5832798643969 0.370283390861005 0.230115706543029 0.490870045032352 0.389181609731168 0.188226906560868 0.741232156871702 0.0826863721013069 0.333397069014609 0.928794824065712 1.01728836442800 0.32783373408624 0.0132139494153056 0.343268774915487 2.00122239991071 0.112207007594407 1.11495070248367 0.248319266080103 3.18675829642097 0.811230913693917 0.331534171942621 1.22327775038303 1.15645813526200 0.366985029075295 0.0871737925055213 0.390287475194782 1.79954398228767 0.305049028247595 0.317080750595778 0.808004030108571 3.05026254041081 0.483838731090864 0.561238650232553 0.978983260649157 0.498287587426603 0.343563891481608 0.373264454369214 0.81744008301335 0.219989829231054 0.679785520303994 1.20010779514433 0.053279145155102
-1 2.08166894490335 0.0680542157752237 0.958221688824606 0.606037494260818 0.58715760242194 0.184392128942863 1.07141118399323 0.0302332877526897 0.83267807490648 0.639214971568435 2.58071774713835 0.717216539791644 1.77423258676174 0.180572604760528 0.173022032715380 1.02690803348542 0.594417998567224 0.00275469890367867 1.15615868191690 0.0297463056631386 0.0165149525155622 4.82658027459807 1.92846271573546 0.0323617537505925 2.02867103359642 0.72736626521128 0.482495203148574 0.652516504283994 2.07073408356848 0.598066182341427 0.132028491798448 0.811658183070731 0.204460526816547 0.251715820282698 0.215306374710053 0.598240362945944 0.204083288554102 0.0289875636808574 0.945936651858401 5.48208283044794 1.84004672422054 0.272535219788551 0.288766748563736 0.640323326457292 0.0907825101093097 0.620100069325417 3.25296480936890 0.836446681017888 1.58368759583970 1.6703312973583
-1 1.97066870695891 0.425562889780849 0.0920974086038768 2.84231727553492 3.07789269817953 2.7244907299659 0.728939182083023 1.41289132911483 0.264744648244232 1.90290374114158 1.08787772994514 0.526716247200966 0.285720551373565 0.599279423244298 1.23077863916279 0.110274123027921 0.473318140022457 2.24664019221876 0.804793547796917 0.220925498288125 0.875125861684692 0.856100290361364 0.714082596781564 1.29793577916445 0.402039602398872 0.848414100664568 0.303157835267484 1.85379485591295 0.0159166977122657 1.86497707284036 0.503666253294796 0.0737887569248614 0.199404910206795 1.49516625507715 0.38480180548504 1.57419502220216 0.566591545088268 0.158967215587073 3.3531930739028 0.111174652135728 1.18369949884237 0.474447058979422 0.0643893140368164 0.753890388603223 0.312677056062967 0.273480893112719 0.55934068467468 0.855180824133468 1.23553976039858 0.590201964607381
-1 0.913330431985569 0.715533846917978 2.00436092904749 1.71939728300596 0.965650497893703 1.17520955945821 1.51988276272061 1.61332821419385 0.497127304319292 1.49043214498999 1.27561586532266 2.21485505908323 0.656067557632923 0.61974919680506 0.546162505168468 1.34793649516524 0.521755015750137 0.219450633002643 0.127913078758866 0.919053962571992 0.0903060982745776 0.577406938653439 0.541728046257049 0.442555472485574 1.39327304056833 0.438872686659669 0.67358567379415 3.34930342419033 2.16177671251952 0.117323337122798 5.73891578279434 0.580303701106459 0.169663560874115 0.592729033902287 0.00426409075184181 2.13087903708633 1.21893834996826 0.399157506413758 1.49715159825029 0.0326176304370165 2.58955992559407 1.38601061604441 4.62737970401473 0.592852439265698 0.0413429483116584 0.957827274645579 0.882838421315612 0.554893599823117 0.793419944384415 0.195746106561273
-1 0.807515007401717 1.13526537067573 0.218147430568933 0.678493163082749 0.81143037784369 0.469937904272228 0.456352876499295 1.38927995064067 0.0666523384861648 0.193148656976254 0.134965780454732 2.52946459303114 0.531528213527054 0.758654397862473 0.181655888911337 0.392870982177556 1.12408433384718 0.431914166892842 1.43240414178910 2.66053898806188 0.050606058467641 0.432962990365922 1.16047166656227 2.32205527249886 0.224063328281791 2.87423045916443 0.57849959237501 1.87608509874883 0.847393961581302 2.3603500973182 0.149200835730881 0.158692201599479 0.198333156393158 0.374648620761647 0.147506883367896 1.73324833152062 1.19215833001149 0.936259594791255 0.12478160392493 1.12370058427587 1.41962589501383 0.305421059485525 1.55175400889459 0.928924340288477 3.95527858079827 0.549253819976002 0.000192856316900885 0.480301591102034 0.121607571374625 0.247466336896233
-1 1.63158042534235 0.586504609324038 0.0442550476946295 0.086257308255881 0.385689669754356 0.669383746106178 0.0833199713508215 0.0429576495662332 1.53451333745363 0.167234977241606 0.831268960568023 0.554948610253632 1.7560053411031 0.80465927593523 3.95818006040013 1.93411187260392 2.13421307677839 0.716514262328756 2.18838328701040 0.948464704458065 0.816073491196048 0.323055438148621 1.09771865974636 0.833352846460043 2.36344432631943 0.0712003513479542 1.53022083259168 0.149337809998542 0.74922644156487 1.34787021200628 0.306590652558953 0.96777283302964 1.60935429820270 1.13992544643556 1.04730856228144 3.20453106595163 1.56598766651564 0.604601145256311 0.0742055250482078 0.812839725847964 0.364332954399288 3.14315579069738 0.103271206375211 0.0343140941113234 0.260934567078948 0.144742758944631 0.993515435496944 1.33579336381973 0.461471337359399 0.496692725457251
-1 0.0975333644658943 0.443655387948314 0.631148977670819 1.32482661088954 1.61834020345452 0.111542889382690 1.03817195254834 0.178187016352981 1.53114988460186 1.54574471494480 1.02816901351781 1.74847225463929 1.05923409942062 0.117739689989938 1.45775864475081 2.14609109182508 5.96930302047563 0.115270487498492 3.31231427920942 0.237807657103986 0.247908015269786 0.340957833919674 6.11164298574788 0.144199487067286 0.379374455144774 0.27295924374732 0.0885502737946808 2.10337694867442 0.648080098908395 1.34071680061044 1.22763038515569 0.409232604317367 0.216822807211429 0.725425212387146 0.815967386546445 0.311376605648547 0.81860248088361 0.220829762379619 0.620762807317078 2.1894509196438 1.91877390063348 0.447313103359193 4.89783677644486 3.17976433021908 1.88473817325177 0.554422887507826 0.364491030684127 1.01091134056755 3.84670134426510 0.116124947521532
-1 0.477572820149362 2.41084044227812 1.93196236520054 0.697457903954101 1.04298896524580 0.53752806968987 0.194018901415172 1.14890648327292 0.387134530115873 0.153245391646686 0.095530112384581 2.61316467622731 1.31929579104003 0.341591567732394 3.82264726401723 0.321225561201572 0.932045854586077 0.397103057708591 1.8801701440567 0.464011887088418 0.319174081330947 2.07845152906122 0.211574448453897 2.94394587708597 1.35518185138227 0.419356706086546 0.133162803761722 0.729328448776009 2.54253206948254 3.17144548131113 0.390042812563479 1.91960980921032 0.799932486308936 1.92701979531887 0.605549274012446 0.406577254645526 1.89900496575579 0.0405670795589685 1.70419332935455 2.25887243995879 0.527159872464836 6.31841744057489 0.306516611482948 3.35386962426786 0.375762425828725 0.503649260848761 0.709655813364885 0.557102507911623 1.17642994593353 0.520315229427069
-1 0.0293403303457732 0.216194249223918 5.96659098531971 2.25026431853387 4.95255009986856 1.44428452282193 0.315620759502053 0.235510818194598 0.485233752056956 0.200291095301509 0.894658741314606 1.32154032118143 1.03904693569512 0.575217143632472 4.19968985368438 0.0365137113258243 0.805960644925845 0.140194758307189 0.874416092342333 1.89132325156572 1.09844092814934 3.59632984933634 1.13890750422598 0.71535679964148 0.660656866617501 0.169329104945064 0.363788386341184 0.537818571086973 0.285142574459314 0.800590534652484 1.17409911468149 0.852813651743245 1.12471256214650 0.968160990650677 1.25414071041615 1.11257811631532 1.93951833239737 0.883914260745006 0.316053112760275 0.226181788835675 0.0967081300914288 1.18095642627264 0.318797814659774 0.472964545711875 0.420100308785452 0.204375664292496 0.827593501749404 1.49833979262950 1.22609324562819 0.114698824828656
-1 0.198693762067705 0.0647843722254038 0.00728938821703196 0.0767709169951765 0.986306215594423 1.06417812961609 0.825292023788107 1.52009815354264 0.628613175824285 0.336575383786112 0.704037001314473 0.0505022884609439 0.737594092370937 0.911363772074592 0.409420986160812 0.236265672836453 0.0632840795442462 0.822843406384684 0.0798905869014561 0.577806655783206 2.44120253423665 1.13836782142044 1.81510672896149 1.53665584040009 1.92928753971102 0.160035982728004 0.245678194798529 2.70294825533841 3.60018321570557 0.89410810540886 1.52056922010126 0.0695086541091488 0.777246599974942 2.85600796722462 2.68089601198647 0.247866606538593 0.994048980954004 0.0450712252734668 2.60889450722474 0.699089134389499 0.406578647438437 1.42907991810682 0.65952524729073 0.608414662070572 2.20590161705825 0.211282012052834 0.472640951891573 2.44527285719726 1.45048646992984 0.249845894519240
-1 0.641510587651283 0.045694587752223 0.313606955301501 0.0780087797902524 0.588711495511234 0.171678101738041 0.327165370341390 0.365560280159116 2.88115587068682 1.77903670436683 0.74609854254396 0.867024011867953 0.0502968398474821 2.81595639405899 0.235634737182409 3.40814378840809 0.551664534956217 0.389303545001894 0.338418796192855 0.586551242042333 0.392137044175098 3.48967463315880 4.42444236923881 0.466667294967920 3.09719804778283 0.0613130652345717 0.112709359731525 0.356709023937583 0.999780133324576 0.763955357059722 0.911595820772464 0.508207738399506 0.505181092768908 1.79062130852582 1.08138709604265 0.0626484188251197 0.514827557373792 0.675494776107371 0.378871573600918 1.67422395645605 0.146895585115999 0.174742607399821 2.62541305074904 3.79176351965821 0.561883623246104 0.733055338221502 4.43979283024497 1.08899411927433 0.718339484215984 2.07843192472103
-1 2.76700639898393 1.23201608094842 0.357485305052251 1.70713349982145 1.90073703593555 0.801655407952976 0.0943189528770745 0.101677501432566 0.0773958340287209 0.349294775631279 0.534938048105687 0.215081188827753 2.11824319441250 0.181326326593051 1.64919236346558 1.32682897053183 0.318311398848891 1.02261721152337 1.64894426978173 0.637275429442525 0.281404064036906 3.08358433080797 1.98378560497406 0.82186711854757 1.80193503937664 1.62712281933966 0.146212031587577 0.619004796724766 0.251040894268451 0.0599924642592669 0.505281833000481 1.72591223186793 0.239315949380398 0.763979819561255 0.60285408468917 0.0923863193020225 0.0220306287519634 0.409580419771373 1.32800927754016 0.261210231576115 0.978220473932934 1.52138963519576 1.44012516356053 0.328386246798552 0.718643519054067 1.69560624464395 0.169765810464209 0.805539021226478 0.757486573954808 0.45466450182721
-1 3.77596007825291 0.825138279194844 0.0620043729431927 0.388694618828595 1.58092845624148 2.68861824075196 0.0311988628452163 0.0461711497046053 0.401672437321395 0.786850577178312 0.207046523690224 1.12156577683510 0.3306819582358 0.984612241345358 0.472597729680097 0.0141121458928301 0.100533543756571 1.50270006052198 2.50560792336676 0.262983605302541 0.189442649483681 0.0311191556975245 0.152572334278375 0.129484463483095 2.13130997294996 2.48985344794388 3.46256553364878 0.429577904358602 4.59611802150436 0.855825802149174 1.23965865276278 0.0294201451971668 0.179740680389312 0.260923329740763 0.907253244849754 0.156372420955449 0.0783716719597578 0.6381968543391 0.610436760354787 1.67086899085882 0.307734661735594 0.242060882505029 3.08238940669184 0.579960194416344 1.01927709668399 0.409840249794395 0.488366827834398 0.0892514777369797 1.18166120811821 0.107926159974049
-1 2.07679857864025 1.66795177935603 0.402793858665973 3.65660991312420 0.827975765405047 3.37803249789362 0.128730006802455 1.05141649856688 1.62389713703635 0.674395570065826 2.13667663703447 0.360944854095578 0.73093933142246 2.06946232161465 0.398305169772357 1.87307815617862 0.223632810724950 1.26494804299892 0.391722495667636 0.359350096900016 0.211921131238341 2.26861858225269 1.77411098769846 0.323215503431964 1.42845425020433 0.456276813987643 2.29324469143961 1.51035656212809 1.10945461313696 1.25353282965244 1.71853553309085 0.225513327373649 0.0219224323808590 1.89004593334141 0.477238946594298 3.04169537110214 0.00983079524130624 0.118021775282182 4.84223191787429 1.23960171170057 1.39456051937447 0.212229059077799 0.492730940226465 0.385211816057563 1.19576018858225 0.171224328223616 0.435664328280836 0.812961649107647 0.108960180281018 1.55423323429170
-1 0.379555984400213 0.468757992144674 2.05696594706717 0.161068785004318 0.82713138866694 0.0519214636520302 1.28474692462216 1.67247983432355 0.154316344633673 0.829827405470324 1.57720541237900 0.0420967903919518 0.0794783850229048 1.60263440686153 0.228445720711301 1.28043704400911 1.11674109562756 1.50470181173625 0.177739128470421 2.20369563052867 0.23668952845037 1.07108450891397 0.955406925862427 1.22033731635184 0.285957970656455 0.164444700814784 0.630650241859257 2.10634066814578 0.526990664657205 2.66261361713026 0.335136825684458 0.178684334270656 1.28346108641000 0.055488498415798 2.05134621254149 0.046608607570082 0.233020335901529 0.220872557722032 1.42809808432105 0.152836091816425 0.472029798481269 0.0577512181277245 1.01614023182066 0.062024689745158 0.0584016456268728 0.469204627443105 0.0907895828465611 1.25581359393419 0.087803655769676 1.14751646570386
-1 0.349117774516344 2.46264772663329 0.64711014740169 2.67342506895278 0.370742657687515 1.05596389026419 1.91384767173770 0.860601419540954 0.589620846566322 0.245541847776622 0.347429901361465 0.364118096418679 0.213276103687149 0.340526745654643 0.943037800669497 0.320385805432273 0.917323034033736 0.940595361362112 0.807751515071396 1.09836345226386 0.300314464530972 0.190315365325660 0.533265348058194 0.931843447692952 2.61420405829761 0.0428074230439961 1.41840198627653 1.40726382652060 0.507424390874803 0.0069693154655397 1.22408948741378 0.149587698746473 0.489183490583897 2.06332780039849 0.821864967192424 2.21921182326977 2.07652252904120 2.64630754838202 0.897837420883489 0.156576602719724 0.198112381605919 0.137552177067846 1.30170496176453 0.229453232899349 0.806083620155443 1.02384723659466 0.440817150752991 0.674049241002649 0.164370653703785 0.137386023049168
-1 1.67606711006703 1.33637200757386 1.39714124604108 0.47172285662964 0.126184345734747 1.77192855804207 1.93520454867723 0.681068612728268 2.07167178570273 2.27247618684981 0.163490310776979 0.562805779078281 2.07583957902136 0.0591584236490685 0.452215856406838 0.848813933278334 1.74905121690574 0.74354236010122 0.0276129379340636 0.229674675036222 1.23288709014179 0.120562112228910 0.518798806704581 3.34569610638504 0.146238356694883 0.588959436863661 0.277769161388278 1.52523821025136 3.57025894855253 1.71023116624894 1.06352380120797 0.840260473020595 0.389469579678373 0.290926415007561 0.048303927115507 1.44175372450593 0.186563228257000 2.67852539742801 0.452678349800408 0.728608553255809 0.473282920196652 0.450495743658394 1.2904964480129 0.892367497044516 1.11518126815082 0.376199502963573 0.565377447288483 0.0770199541661168 2.63310172582481 3.61131632865822
-1 4.10879371107972 1.07099214285136 1.66018812785930 2.52662647316668 1.02906154059896 0.422058524563909 0.264926417717189 2.82654204943454 3.02453416569119 0.148512694519013 2.61054887423728 2.49259343684517 0.09210169268772 0.520999705833383 1.09939532742939 0.625897362828255 2.19053845281217 1.34541649180920 0.63168964581564 0.330481373131564 0.191008761547874 0.71527588642658 2.12311385053477 4.01302543820298 0.962710051755321 1.64916707939448 1.21228984273495 0.0370147203807003 3.23601796296507 0.957555786277785 1.09542534309895 0.274054917041212 0.704627035143686 3.14356698582678 0.663548868149519 1.14478040668638 1.33357634204896 1.18611773378671 0.195975101552904 1.46784486799481 0.545034895957288 2.61903179983113 0.163262882735580 0.575071801431477 0.0296570985985304 0.786091619129193 0.208126763347536 0.197475679684430 0.206328150016856 0.585769883356988
-1 0.569819881115109 1.80427025622668 2.54646521980379 1.15205449024554 1.00115497779635 0.64559725439176 0.363090838305652 0.0585831468094255 0.718625876079214 2.04445942482891 0.154905488072976 1.70426780535820 1.73119120477679 0.47133054304868 0.120224582809280 2.49137554118846 0.734281090228703 0.654628163203597 1.36457019481332 0.118230124645886 0.367663611919435 0.352711502586278 0.905590097885042 1.28867766908826 0.68094211211428 0.625420475844294 1.17372292462261 1.44135457641425 3.27155039787408 3.97612971605218 2.32928081030462 0.57019664067775 0.0655925928666366 0.40476702619344 2.21358335936878 0.153345993254334 0.164887480119418 3.07608193887358 1.23574114121021 0.738237185342768 0.162358649075031 0.0190672981552780 1.4153765439147 0.532010017894208 0.188715188764036 0.0216872440651059 0.41136172041297 0.650312342680991 0.993427216964674 0.304360261158308
-1 1.67030766039135 0.626116326544434 0.909467660681494 0.600494850426912 0.353198080323637 1.74033425553682 0.823614775161159 2.06054548724535 1.23106147624077 0.160317131210444 0.551279321346503 0.447699599281913 1.49045579313281 1.56197293839397 2.78416870392946 0.668256452307105 0.808742582035806 0.247871417552233 0.176728163845837 0.504592173267156 0.326811557635665 0.220632690005004 0.331801267806441 0.235145580954850 1.09790456477077 0.82091089985789 1.07751507051103 0.788686023051751 1.36418259232761 3.44512591494207 0.476956194732338 1.45746882116585 0.1250134636648 0.968156142133957 1.33483041166784 0.100956475827843 3.51979907394803 0.0885657286271453 1.55935702997156 1.15379060120795 0.938209373461914 1.14060632321508 0.141338532007056 0.103265312500298 1.37885110634835 0.35579517842498 2.20158143515203 0.300174759700894 0.791283447253418 1.31669569570096
-1 0.923160522202861 0.0907589858397841 1.96278298079016 2.22553382242534 3.20957861823921 0.546213565394282 1.54037617669125 1.47809615164044 0.212359614204615 0.973743062467325 2.54007760236476 2.06227052203360 0.677833480760455 0.223777069244534 1.28919831752301 0.623302043415606 0.874666352011498 1.80598893380704 0.314603971317410 0.376019256398485 1.35355518754096 1.01835564612867 1.23146774429352 1.57147243796828 1.46661052844467 1.45710798503948 0.0473317912018172 1.64383605114164 0.0312325558625162 0.421517028007656 1.20083962562950 1.18048928301306 1.71930653220954 0.155950123860566 0.397102719172835 3.53767554457681 0.120457155164331 4.54665021945663 0.849144641972545 1.25475783083112 0.0606578391047919 1.12912440482051 2.43217935214255 0.97610729556055 0.378224972169846 0.989303615833533 1.07469897713037 1.58826200469377 0.0363134616054595 0.339971819864265
-1 0.896069576921773 0.0149589441716671 0.458822936285287 0.634790608193725 0.125666575971991 0.0616651208337682 1.83325111060655 0.156857194844633 0.0959519241005182 1.40659366912189 0.316493293270469 3.21636457724457 3.82294484020627 0.0711119929328561 0.751571988269659 0.203958735335618 0.490860229823738 1.25034679468246 1.41933844602647 1.28358411529731 0.00591942387316996 0.0632305825024686 1.35694249156387 0.196005681529641 0.518981180619448 0.341966120192245 2.34214906940672 0.546379870735109 0.150357967708260 0.269212359474916 0.98709261525893 1.27437641653688 1.17202877155961 2.6886509786031 0.62491686316207 0.0497203813865781 1.13240431617470 0.723267349372518 0.0187686135480015 0.166363768006754 1.44151768266203 0.780011876775823 0.0428281812928617 0.240153780675336 0.750160589942525 1.68231870411875 0.257867465727031 0.0450305179692805 1.05459156348826 0.206870728297064
-1 1.15894312314214 0.22048517587717 0.0385385500267148 0.0838550562039018 0.695027571129513 0.482032454106957 0.151397690642625 0.383114146534353 0.401535819356796 1.23120499118687 1.99677533058634 0.0175751745700836 0.671249566599727 0.94923140290649 0.507411285303533 0.0034512036702052 3.29530484212523 1.03706145468624 2.50686651641939 0.125150559004396 0.0405468642711639 2.15659998158429 1.42609585440698 0.451492066495121 0.310000279918313 0.116227430314258 0.523914189543575 1.13738089609416 0.819266096091712 1.27706042766095 3.56193482612967 2.6696448343477 0.3771688840352 0.812480751383019 0.870000181512994 0.782347100630384 0.0105191199108958 0.84975785851003 0.101212940487551 0.673955061007291 0.0295589691905708 1.76647441080751 1.93760313271525 3.61859882415688 5.55742083456288 0.0506797540001571 0.874231188516033 0.395091241716723 0.621172741055489 0.476318721659482
-1 0.878070315929528 5.04745029069879 1.1435837099961 1.36016558199645 0.7046869797212 0.54186655394733 1.39161751410904 0.0622530900873244 1.23701224658163 1.32497306163878 0.706789318430138 1.49609750873389 0.867400271864678 0.236837197057117 3.47355103102627 1.09719710327209 3.96332862020886 0.248068457053321 0.421322189737111 0.794075048486602 0.554401793982834 2.04530495024266 3.95599054337895 1.58756684876027 0.145700069827254 0.230849484513831 0.273796329999747 0.137656819075346 0.82681036922605 0.256469378713518 0.259611088316888 1.04576351303132 0.584199201781303 0.773931055287731 0.836047259175052 0.44668306368519 0.587595436256379 1.15611898056687 1.50744316743424 0.568818907719105 1.31252590469540 0.783478644341243 2.12028313370587 1.41444872439326 0.00644116448958556 1.77300623982194 0.112272311933339 0.101842551957816 1.89300196423175 0.358573773739493
-1 0.776699153664422 0.425690425094217 0.101221435703337 0.646277032326907 0.920319253536773 0.646250257734209 1.38806746318402 0.0205796390402122 0.434424974024296 0.808634972157788 1.15886617075176 0.229281098371161 0.67658544331789 1.03121731332959 0.00691206892952323 0.0687563267652902 2.17967525318182 0.429610500577837 0.0953766356807772 1.43469534119938 0.154878912027925 0.59222665335983 0.182968900538981 1.53593507214429 0.207313360448188 1.82891757591608 0.141322983443502 0.873527068878217 0.279736145788842 1.98156463346424 0.855776585742444 0.470830827578251 0.138644541638959 1.32915210626544 1.94379867232385 0.193795504514128 1.41719398825409 0.23924698265189 1.15975909675927 0.077510959468782 1.80836969605627 0.983510497279872 1.4925749142169 0.0168084369783773 0.328675507308097 1.60826763865536 2.84859533786394 0.136996894143522 0.821268254137981 1.08822297021271
-1 1.28392840710910 0.0615731738507748 0.359551957751329 0.120467761065811 0.293330297154865 0.148817751935374 0.106561178807169 0.19427210234244 0.900023217323556 0.716442181496618 0.0290291393175721 0.609554741065949 1.81088850638809 1.93279689914527 0.732648673425329 2.08767474686941 0.733538138638151 2.66209041128371 0.447323583066463 3.04181683046703 0.401940885465592 0.808718718546343 1.5320901034161 2.38206084335901 2.07750351718607 0.776356252799642 0.697911773766291 3.25629967055388 0.361035326030105 0.276340463664383 0.366932898294181 0.482674272730947 0.344768127892166 2.57279257649992 0.0157912572905107 0.446731535252184 0.850232891696406 0.0812273971744984 0.152451940430878 0.235862712010205 3.57417975903905 0.0218570112154889 1.70956256232204 0.123140855226666 0.473858863580972 2.16533065760944 0.581657911650836 0.309790417518389 0.748166425662862 2.12824347788904
-1 0.123688251603953 0.909480805466783 0.736727122129243 1.07890872001172 0.589626433793455 1.92731704368236 2.28410133148048 0.207396629266441 1.67070249246414 0.262063283938915 0.72287818793132 0.0082495285668501 0.358083887957037 2.18917758953686 1.25914106141300 1.06639928273381 1.68046163572910 0.59833865147084 0.0921867806665999 0.0145972318971409 0.755627783904684 2.72980047190998 0.222271815873683 2.9826067907918 0.209593264926667 0.415809702593833 0.776677543774474 2.19813152722905 0.493860684800893 0.938231084351377 0.231303615961224 0.829369464217297 2.76568609649751 0.807305750258485 0.599865523632616 0.827895066658867 4.0932253950969 1.43413216523622 0.67100823065266 0.314872189424932 0.921382676603336 0.0694758798927069 5.50779549934366 0.581744006834924 1.11242296169968 0.558003830257803 0.584589434787631 0.0539214638993144 2.60831856156204 0.0123774129897356
-1 1.06404948882283 0.370773404836655 2.73236273402784 0.0133986012078822 0.181973158381879 0.912823786917043 1.81904048650506 0.199160612103139 0.0939296072192574 3.68361338893691 0.462719473056495 0.212291674688458 0.985056633087707 0.775281188066083 0.241768893785775 0.0761418710462749 2.56055594653280 0.159408748216032 0.450660462956876 0.43907753797248 0.3824378317222 0.943691751200805 1.28944752361150 0.164341402705759 0.23744940944016 0.476320725400001 2.3017962592325 4.92353211500147 0.952392341527057 0.515300300437957 0.108749353482299 0.139503506012261 1.79099328435006 0.989164615939272 0.488700180780143 0.6823526956141 1.05166349835218 3.25311948449199 0.0412933789539562 1.71567253387513 0.96524664755435 0.10149328969419 1.85897835521939 1.15586850685805 1.40889664776077 0.962522589559567 1.23911215360732 0.37154195131734 0.0398931908421218 0.471717059612274
-1 0.965199423583123 0.259690685663372 2.64358650694106 3.14983109593888 0.748817903878999 1.00120247710021 1.58291609949412 0.825555115896177 0.906090525868249 0.80951413963985 0.0634315426511628 2.58263612411325 0.727019390902253 0.571961401496083 0.114475078604148 2.0676541700119 0.259939703342700 0.290436140727252 0.963799732695234 1.54190669945421 0.801978044169855 1.31531015220554 0.86758219353379 1.85655296399238 0.981288415337813 0.229747966397554 0.424661100259793 1.43505872367254 0.247266863007098 0.866051652426732 0.342636504210532 0.252971800975502 4.06357132436192 1.71837344943526 0.149474626295108 0.694109103600395 1.85610043062809 0.964130324269545 0.945067449513458 0.131288336663642 0.990895341108453 0.270763307547866 1.03246762133659 0.408984250389040 0.328872443176806 1.2188711547804 1.17094590491021 1.68826802380321 1.72171958420702 3.77207021953023
-1 0.574254602659494 0.490716218948364 1.42497269428315 1.44007837255266 0.102067757402343 2.54821007127378 0.91559248055632 0.0862857541069388 0.694735459290553 0.161004429217428 0.47313168598339 1.23335177354039 0.349565728567541 2.15223510737035 0.270554536953568 0.411787105258554 0.433955042157322 0.557379810605198 0.0792526603685976 1.27330258763851 1.27046115412833 0.86300100847603 0.236128514594417 0.329938401468098 1.76811291827800 2.68825957725260 1.03646134953470 4.20081036140151 1.12709700405122 0.458475236780941 1.76139384499731 0.993158319922996 0.633095597382635 1.67904107450488 4.25087390667922 0.65667717764154 0.565788206644356 0.109675981570035 1.04660044699432 1.15899220011653 1.25405994891645 0.218491468158231 0.86848742231251 1.36991880364240 0.524770823772997 2.46826586300943 1.74752060095710 0.478811879176646 1.71949651083889 3.26595360768919
-1 1.95251330724897 0.490572402690229 0.955927230144295 0.150931932963431 1.282748343381 0.270308634878587 2.05748954034391 1.52553818925264 0.311979884725260 0.158992769662291 0.337496812455356 0.754958109888148 1.85694662473145 0.750494290101242 0.911923568653774 0.0259466512286458 1.51140153399649 0.521614859811962 0.959010657812369 2.21972999790324 0.137948776019873 0.0203838502056897 0.42513001896441 0.080000611487776 0.902830615597677 0.593547822441906 0.283691677988873 0.491171002697974 0.728850333997216 0.070065574109119 0.884074645074916 1.49519451940096 1.99570824924720 2.55941236937854 1.20149214095892 3.39209425432568 1.18974566480802 0.284473477465170 2.09365799824212 0.108257635496557 1.23364553037555 0.925164076457632 0.951870657461596 1.12707494008811 0.418758266605437 0.0616537379631734 0.76495687938751 0.33761012856003 0.495875638443977 0.87452401464696
-1 0.649549807421863 0.373654110357165 0.94494912489773 1.57007616936209 0.382520981132984 1.2207365588375 0.722170342415919 0.894886893051527 0.0258051106263164 0.566184830851853 1.92507273881676 2.49369001189683 0.233864170964807 1.18728477037967 1.176417728844 0.624254950322211 0.0174461846876757 0.502343867905438 0.113669198006392 0.771143704233312 1.28395271110804 0.169591772370040 0.322627975304176 0.151239280129922 0.00612553209066391 1.33082407708736 2.53961634809587 0.732959655071509 0.397627997510237 1.71588191009107 0.106606719084084 0.6695527555421 3.12135876698380 0.47263096831739 0.201636862009764 1.14415656305374 1.70592571414056 0.147327973041683 1.50991086151915 0.625590529758483 0.786493415902269 4.70061292101569 1.55864804910633 0.76950842417301 0.336605452890635 2.50691901693556 3.49988076628602 2.36661565477464 0.149484337853279 1.33613938647778
-1 1.22857030849428 1.11409481331230 2.07433731100502 0.465196523349732 0.7489986763847 0.826415098995718 0.227196705061942 0.109822566155344 1.14137688554348 0.110535871072485 0.133331132164745 2.18351030895922 4.64207063962646 0.565924883820117 0.259473071977920 0.200584268197417 0.110738802701235 1.11175142224402 0.205763823352754 0.110913773758225 1.03229950507396 0.858782703946245 0.665678899735212 0.428069824818522 1.82247367306593 0.162195703480393 0.281448353400826 0.600694123189896 0.943280777851951 0.578442559111863 0.0759804914705455 0.582203907892108 0.201437064537126 0.236456428654492 1.16119895964385 0.286012187645005 0.472370294854045 0.128762985689206 0.634316410403699 1.95832166067305 0.934422166403732 1.12781435992093 0.278315945062786 4.30750044037528 1.36041503488542 0.347482946235687 0.0761506571434438 0.377336328383535 0.267164026387036 0.212774333078414
-1 1.12414450380476 3.71531919718439 0.0952509106136858 0.419799353461713 0.444752997718751 0.196874887216836 1.52702790804729 0.579507170245051 0.207232606131583 1.05519978977264 0.177440177649260 0.0203614141792059 1.33210056666848 0.265833315799896 0.794019049922836 1.15703433002801 0.169336361810565 0.931093865032208 0.276049686130136 2.38161479855392 0.723510167869788 0.138722647413627 0.447955784387887 0.229372455865194 0.988199260029718 1.53557173154297 0.128170946986781 0.393078125728945 0.104184704832733 0.384086970239878 2.06722276649418 3.31609728915577 0.143017941154540 3.48159891904748 0.599493050482124 1.47480666894851 0.378734059631824 0.29873089492321 3.96024320067322 0.366305447183549 1.12612393494220 1.06712279353579 0.445499872323126 2.0440341028476 1.31498911506952 0.180275528446095 0.917812678221525 6.10668598081837 0.65157096227631 1.78071964523735
-1 2.03315818301382 0.0480417343787849 4.7804534320993 2.44808135355327 0.132621725079336 2.89989404363518 0.460802910383791 0.327618049457669 1.06202884107353 0.156635727267712 1.91143602124395 0.700347325722587 1.32927806019307 0.316321090019546 0.92497436767146 2.08431475038145 0.382218320083293 0.119309934329910 0.217750150883528 0.063890618737787 0.778800891821939 0.0727267448783527 1.10417269507529 0.177393612451851 3.2967169357646 2.38971805001113 0.162254879251122 1.84633546940019 1.47656948483529 0.499616415705532 0.73930172990532 5.00073206476302 1.21416497226607 0.959437677594733 0.91617524053757 1.20012495103748 0.91005875538559 1.39896508299950 0.457960081265424 1.85844282611253 2.79320266353116 0.0375874386082181 0.741002650300116 0.612165168859065 0.154010407160968 0.0236627145233510 0.787610515910101 1.79624080649557 0.340467828143801 0.469111489597708
-1 0.079401136841625 1.36704096659542 0.705653360472611 1.30983344554426 0.243738181942168 0.137964200800439 3.57399988349496 0.769498853902233 0.808100113950195 3.54736666919148 0.375311829615384 2.97002072615509 0.177318383675088 0.342271701432765 0.787106540400343 0.395953503903002 0.796025713863683 0.711156937251699 0.662131737917662 2.93185270778391 4.10971272529519 0.071519680633625 0.107101129248665 0.588954099919647 0.928104694365173 0.354524222202599 0.386249714531004 0.712632305239473 0.370861944276839 0.828341811552563 0.467021975200623 0.917003118271689 1.94499496920946 0.285639747977257 0.449348497670144 1.32198991342903 0.868491462389839 0.588466737878338 0.358846603892744 0.5891407658346 0.602799523156136 1.04858563368031 0.342440370470285 0.804153776685608 0.59782768113776 3.05990247090216 4.7550958280725 1.27052246402473 0.0283005253224537 1.90737818173113
-1 0.634459415916353 0.69342769864471 0.195793844293803 1.50980577795746 4.69351692845054 0.936814900445652 0.0707414615899324 0.174647631263336 0.45954086445272 1.30976035441728 0.37799565467227 0.350949600338936 1.54800072866095 0.0577807325432699 0.480726987123489 0.0397127079777420 1.81974885604324 1.31156233102060 1.78290204881671 0.346492323600985 0.118175313796787 0.672706097364426 2.24104524950001 0.341112940106541 0.776739143724454 0.201613893266767 0.734464444178057 1.42558564416115 0.298168965461227 1.18459383859755 0.324959848076105 1.08469256932414 0.0699486716472397 0.277695599477738 0.187945013400167 0.313159832265228 1.89251562572064 1.97669376238229 0.375833865309355 3.01270634664183 0.94554266902913 2.34799477631662 0.547145137563348 0.541620849939051 0.459678620565683 0.0791823350083707 0.366953221348325 0.969446646938932 1.40538451253417 0.154650218662574
-1 0.67408190201968 0.313214621972293 1.69214253305438 0.274374475957995 0.128147877033162 0.550392881501466 0.645122048445046 0.652180727571249 1.17353300000997 0.529981527943164 1.86650608844104 0.552156394347548 0.517224124167115 0.477659396671458 1.48845729223433 0.134958450145578 0.489769645966589 5.03969028925835 0.329926762241112 0.417002143803984 0.499390231911093 1.54548201329055 0.137489381246269 1.32020646981419 0.0257001891732216 1.61824258088134 0.492745711933821 2.69373442033742 0.620608075987548 0.668870626017451 4.07238343895829 0.621375928167254 0.663913311436772 4.3287293796701 1.20594361513377 1.48848790237319 0.801146268802595 0.34668408986181 1.48443302317503 0.790346156763745 1.42446943178842 2.48366935473832 1.80454917803250 3.86499251518792 0.691115745343268 1.13244020096482 1.14590316727282 1.40548769750246 1.07588321804525 0.288507001501421
-1 0.290975697470032 2.23144718433235 0.233505954595833 0.00120996483358371 1.47510154875385 0.107228750362992 0.541690808953275 3.29640111310368 0.77417340870471 1.59483152619543 1.18436311181159 3.47773644146962 0.0269732468157068 1.15273816354159 0.896670871372235 0.18752828752622 0.265590899158269 2.52063678378675 0.141056326643699 0.0159296290948987 0.189143381928674 0.102745202369988 0.0832164352759719 3.94165531338608 0.00382793042808771 0.669247671496123 1.69636926793495 1.00852646020690 0.0695045712071586 0.875687842215312 0.607496474869549 1.99309650241377 0.93618337619574 1.13640015381844 2.00783101088347 0.725990100816135 1.13209658018769 2.19114416266296 1.80171869500520 0.746803672920514 1.96142042049472 0.195866436272173 1.24262695289673 0.735657045951874 0.0484509379602969 0.0177892227657139 1.30859681773455 2.52393539104987 0.943374691489053 2.93122641725426
-1 2.5706833283088 3.68422106657900 1.27282899241419 2.33533586362813 1.46379266484621 0.764756835023773 1.55476401551607 1.01177462362549 2.30162399808381 0.865057586494222 2.6434924135587 0.755126637364638 0.0874090460129082 0.275898956693709 2.77653347684031 1.30758730876715 1.46706648478539 2.55413113708112 0.127926841123529 1.99706983185353 0.195834500249475 0.700145955458399 0.284200824049325 0.22560523503223 1.37802594523401 0.125556669958344 2.65993833715532 0.046252824831754 3.52417916597283 0.451692041940987 1.01454122639717 0.581395007669926 0.302832883317024 0.956584247718466 0.137771673500538 1.56436362579836 2.08275184964578 0.297608809079975 0.0531432667872304 0.437246037784795 0.927696345421677 1.88991746111753 0.66241539362818 4.66312776853271 1.93975767484846 0.91345170694859 2.49287143895838 0.482890334445983 0.663686651736498 1.15028245836021
-1 0.200486741219476 1.01181198372961 0.895661763262641 0.053083186204202 0.879634013357473 0.505598189309239 2.10903348574851 0.629832685459405 1.01791546088993 1.08774067736687 0.442502960255909 0.253445053305061 0.00701795984059572 1.61243228419664 0.133472035638988 0.294149661902338 2.20431798457672 1.52843505880775 1.07497916087033 0.04831876559183 1.61058816305342 1.19036070346357 0.313452088274062 0.372295728701066 0.408712012227625 1.14049856453658 0.143776666373014 2.27086644872424 0.0168892811490679 1.36687648944081 0.944686728487623 2.17147210530998 0.123206737916917 2.13641832856611 5.75064742608055 1.54506961992922 0.613975804299116 1.71348976707997 1.56721080458703 0.257443853653967 0.0767064003977995 1.88303073673489 0.0168150747194886 0.0328896888531744 0.174712003904487 1.18772324449838 0.0666340608149767 1.37020508661391 1.53876607111635 0.508061060216278
-1 1.74326407342198 0.0178424563170314 0.824674067976785 0.169626066926867 2.76154155830357 4.28563665200896 0.598860115278512 0.201160042082083 0.665955505333841 0.2437572571105 0.164355513174087 0.264399785494017 2.25059411297627 0.0155344107188284 0.765128149232448 0.576356675010175 0.679145994596183 0.120488815940917 1.84268155313077 3.12583727935092 0.147632233332843 0.329812811687589 1.22087052832813 0.560392147861421 0.199112372007221 1.00056831518117 0.264299995747875 0.0357288392260671 0.367747803684324 1.02927120770783 0.0693489207966112 0.0197899573149682 0.0404034507604614 0.157988879829645 0.316220236476511 1.82195011704209 2.01424222989919 0.191904259491694 2.89443118598915 0.163488482590765 0.00166771916670344 0.285039370413870 0.560668376274407 4.32971109797187 0.823834591644962 0.91265906761856 0.210807983866216 0.388433885760605 1.15266848071934 0.301411277614534
-1 0.493747659027576 0.295511780923827 0.273429149470710 0.664311852306128 2.01381443432512 0.609337164089084 0.0181772927753627 0.110452159881206 0.657103148754686 2.2201972658417 0.575078533962369 0.226901961956173 2.50433475731436 0.0346872680820525 0.0317532424814999 1.05455718616885 4.81251700569816 0.745339331175101 0.225732801482081 3.17293363047724 0.926612972821046 0.140386517625302 2.35324169123981 0.167991728521883 0.056121161673218 0.459877081215382 2.33879192719672 0.502539872191846 1.44602231384962 2.54822833637211 1.55497204876485 0.248089492737617 2.98995748145466 3.98051380158818 0.0280643319711089 3.54137857796109 0.0923392311669886 0.124280401824038 0.438182607293129 0.0595472410248952 0.426227001473308 0.685316741932184 0.534673069274447 2.35698871115658 0.715424588338065 0.687485367525369 1.19539719908954 1.62674777796594 0.309205325320363 0.230129511095583
-1 0.351244963705540 4.0398873889581 0.970060193869186 0.230458206962794 0.102290518204520 0.555589416529983 0.574262318201363 0.0812678888978613 0.582671685144305 0.228087762418374 0.371301146751662 0.382462632376701 0.170084669254720 0.754538316221387 0.165011026896536 2.61715472290728 1.49626823133769 0.0979094495996833 1.72248178898337 0.713719995074427 0.921908729667676 1.73803248560517 0.711038663655269 5.59134899046192 0.0240836399607360 0.880378659772587 0.284178258851171 3.51908854187882 0.470173686742783 0.358481205528406 0.789950251860867 0.270092220738478 0.484232301765727 1.262374227828 0.658726582769305 0.064763898961246 0.0256573200320752 1.33215400758655 0.185785172972828 0.490113500971347 0.229727380909026 0.19995200028643 1.49935786467934 1.67960574368540 2.94710765017157 3.82083056747093 0.877444680738163 0.535754809621722 0.473467859905213 1.55670148125830
-1 0.517554129366886 0.783406875222717 0.890285978620614 0.564334067050368 1.20790503449262 3.74853729577087 0.380983943119645 0.476448506116867 0.337500262684960 1.58815356438048 1.81384634590688 0.691241654101759 0.41697479784712 1.03299977812440 0.541650945786387 0.806187654803407 1.07199977049839 0.775743168773262 1.84004715947175 0.401855224743485 0.114305036608130 0.628015113994479 1.40508906899336 0.848892756340395 1.74854098065736 0.0159969539381564 1.03307268089446 0.678237785585225 0.807693617376399 0.179730681236833 1.26043771414381 0.189224112778902 1.01995201963456 1.09265764146568 0.106931170448661 0.141403925605118 1.42174151717665 0.0585977749891678 0.503417530097067 0.33599399849562 0.326001881621778 1.20316199767859 1.81485587819542 0.102104913117680 0.876340779433859 0.300133285578340 0.52655935427174 0.160175926452181 1.81546622878852 1.34152973532201
-1 0.274644214194268 1.97675983971896 0.270254329778254 3.17835224111811 1.75880594915690 0.579350366257131 0.367220617295569 0.278568457812071 3.24254623038654 0.821766009512258 1.54965466547143 0.965493138837528 3.25649840367918 0.481887914706022 0.0524100116454065 0.823611707384598 1.45141161924132 0.586442097323142 1.38491513762147 2.36424706304882 0.408025337383151 1.31577308006109 0.821380483348232 0.098879233468324 0.65570898912847 2.86306004954462 0.490124736446887 0.758670877623272 3.41177937371616 1.17776945229144 0.86879276722224 1.60961086773794 0.317893955856562 3.41153854114895 3.84143573695426 0.111775181511958 2.23610514576051 1.98550364366713 0.725118085651077 1.37697913214089 1.54204002014341 0.592940005473793 0.393656127620488 1.00925544179500 0.350246235906745 0.0181647428380107 1.32619891590894 0.964271627478296 0.339538877829909 0.250191876664758
-1 0.250936136580021 0.48554574418813 0.51540107679128 0.252131810877472 0.174457665690752 0.861546467947674 0.802581139798176 3.13735092414503 0.047481088899076 0.0918987491107158 0.189614217262715 2.72237685123894 0.204220160841942 1.01995476331086 0.859943410339666 1.11278486061366 1.09739317503163 0.0080462120225687 0.171775763854384 1.21373446116466 0.621502777561545 0.701176531570864 0.176777344048091 0.466197566129267 0.19636633945629 0.600842812098563 0.344362785574049 0.272544646635652 0.231909358035723 2.5628562735996 1.59805125548484 0.248034329905861 0.220305306768137 0.55240721674636 2.38865097204113 3.01632173628252 1.50354592493715 1.42022507070544 0.56403330899775 0.473905375692993 1.91307976833525 0.630975586362183 0.335836330438498 0.0757212856683082 1.54048782392385 0.774174259002221 1.01077210340173 1.55105806319954 0.212839579185568 0.191712269817099
-1 0.409609901253134 2.68413370276306 1.53876574701610 1.49593833080473 1.31276477869124 0.426107054536735 0.910274245734227 2.44697644362662 0.845806668470514 1.62348453497123 0.258264661300927 1.23932410399885 0.0744719412177801 0.957309303684322 1.21131889238478 0.0122754680924118 0.194111096340662 0.468479251954705 2.25755201081250 0.849348658608878 0.377029109004916 2.20480024455246 0.726997539573596 0.627386733423918 0.448455462232232 0.84969228781284 3.41095955653076 1.48855227596107 0.319366577547044 0.484343419782817 0.240113200154155 1.19357145194008 0.938911311286402 0.496160850860178 0.0181260383687913 3.70834647656834 0.82761815344627 0.140943340025842 0.681652348022908 0.358757672365755 1.01145550790699 0.590395483653992 0.422837019293477 0.515617802739143 0.17492285836488 0.204401646740735 1.28155853129448 1.15342756729097 0.300630013458431 1.01519352768222
-1 0.276684834924911 0.73625167651192 3.19783336939849 0.569175938144326 0.127455525565892 1.51937739360441 0.683921355288476 0.399449024349451 0.306319485418499 0.266762952320278 1.09111153518260 0.382107980549335 0.0100730126723647 0.910613386985613 1.58818821600618 0.0417815344408154 0.963014576531918 3.76436360718167 0.149789672344923 0.283838471702384 2.9142688809145 0.52993363654241 0.093106069136411 0.343503597192466 2.81326147897129 0.578720992896706 0.116640056145601 0.0177872180938721 0.265619909390807 0.791547511662257 0.299908428570255 0.550264778542926 2.26742508808587 0.129670096317148 0.772663307451791 0.426648498047143 0.0206751004164035 1.36686911802263 0.342418559926153 1.68055956665638 0.222097814680315 1.12543007647958 0.534699054900557 1.05892594713242 1.36544448319347 0.454766957056986 3.57154723049557 0.621198904234916 1.20183623112263 1.51477433360162
1 0 1.13856572617963 0 0 1.46550395885918 0 0.544653699269129 0 0 0 0 0 0 0 0.0989335812208179 3.04415807665742 0 0 0 0 0.535394707681422 0.0317868645814183 1.22333762223337 0 1.1088969799361 0 0 0 2.7926758980485 0.214442108715785 0 0 0 0 0 0 0 0 0 0.202869849237514 1.44456255741127 1.23959290037367 1.39131934741948 0.273375148842943 0 2.21743979288225 0 0 0.0254691596654180 0
1 2.93783670841696 1.97121733515979 3.21542083513469 2.20419252473385 1.12586431764066 1.12308676908257 2.13438709727944 1.65288899932057 1.5832798643969 1.37028339086100 1.23011570654303 1.49087004503235 1.38918160973117 1.18822690656087 1.7412321568717 1.08268637210131 1.33339706901461 1.92879482406571 2.01728836442800 1.32783373408624 1.01321394941531 1.34326877491549 3.00122239991071 1.11220700759441 2.11495070248367 1.24831926608010 4.18675829642097 1.81123091369392 1.33153417194262 2.22327775038303 2.15645813526200 1.36698502907529 1.08717379250552 1.39028747519478 2.79954398228767 1.30504902824759 1.31708075059578 1.80800403010857 4.05026254041081 1.48383873109086 1.56123865023255 1.97898326064916 1.49828758742660 1.34356389148161 1.37326445436921 1.81744008301335 1.21998982923105 1.67978552030399 2.20010779514433 1.05327914515510
1 3.08166894490335 1.06805421577522 1.95822168882461 1.60603749426082 1.58715760242194 1.18439212894286 2.07141118399323 1.03023328775269 1.83267807490648 1.63921497156844 3.58071774713835 1.71721653979164 2.77423258676174 1.18057260476053 1.17302203271538 2.02690803348542 1.59441799856722 1.00275469890368 2.15615868191690 1.02974630566314 1.01651495251556 5.82658027459807 2.92846271573546 1.03236175375059 3.02867103359642 1.72736626521128 1.48249520314857 1.65251650428399 3.07073408356848 1.59806618234143 1.13202849179845 1.81165818307073 1.20446052681655 1.25171582028270 1.21530637471005 1.59824036294594 1.20408328855410 1.02898756368086 1.9459366518584 6.48208283044794 2.84004672422054 1.27253521978855 1.28876674856374 1.64032332645729 1.09078251010931 1.62010006932542 4.2529648093689 1.83644668101789 2.58368759583970 2.6703312973583
1 2.97066870695891 1.42556288978085 1.09209740860388 3.84231727553492 4.07789269817953 3.7244907299659 1.72893918208302 2.41289132911483 1.26474464824423 2.90290374114158 2.08787772994514 1.52671624720097 1.28572055137357 1.59927942324430 2.23077863916279 1.11027412302792 1.47331814002246 3.24664019221876 1.80479354779692 1.22092549828812 1.87512586168469 1.85610029036136 1.71408259678156 2.29793577916445 1.40203960239887 1.84841410066457 1.30315783526748 2.85379485591295 1.01591669771227 2.86497707284036 1.50366625329480 1.07378875692486 1.19940491020679 2.49516625507715 1.38480180548504 2.57419502220216 1.56659154508827 1.15896721558707 4.3531930739028 1.11117465213573 2.18369949884237 1.47444705897942 1.06438931403682 1.75389038860322 1.31267705606297 1.27348089311272 1.55934068467468 1.85518082413347 2.23553976039858 1.59020196460738
1 1.91333043198557 1.71553384691798 3.00436092904749 2.71939728300596 1.96565049789370 2.17520955945821 2.51988276272061 2.61332821419385 1.49712730431929 2.49043214498999 2.27561586532266 3.21485505908323 1.65606755763292 1.61974919680506 1.54616250516847 2.34793649516524 1.52175501575014 1.21945063300264 1.12791307875887 1.91905396257199 1.09030609827458 1.57740693865344 1.54172804625705 1.44255547248557 2.39327304056833 1.43887268665967 1.67358567379415 4.34930342419033 3.16177671251952 1.11732333712280 6.73891578279434 1.58030370110646 1.16966356087412 1.59272903390229 1.00426409075184 3.13087903708633 2.21893834996826 1.39915750641376 2.49715159825029 1.03261763043702 3.58955992559407 2.38601061604441 5.62737970401473 1.59285243926570 1.04134294831166 1.95782727464558 1.88283842131561 1.55489359982312 1.79341994438441 1.19574610656127
1 1.80751500740172 2.13526537067573 1.21814743056893 1.67849316308275 1.81143037784369 1.46993790427223 1.45635287649930 2.38927995064067 1.06665233848616 1.19314865697625 1.13496578045473 3.52946459303114 1.53152821352705 1.75865439786247 1.18165588891134 1.39287098217756 2.12408433384718 1.43191416689284 2.4324041417891 3.66053898806188 1.05060605846764 1.43296299036592 2.16047166656227 3.32205527249886 1.22406332828179 3.87423045916443 1.57849959237501 2.87608509874883 1.8473939615813 3.3603500973182 1.14920083573088 1.15869220159948 1.19833315639316 1.37464862076165 1.14750688336790 2.73324833152062 2.19215833001149 1.93625959479125 1.12478160392493 2.12370058427587 2.41962589501383 1.30542105948552 2.55175400889459 1.92892434028848 4.95527858079827 1.54925381997600 1.0001928563169 1.48030159110203 1.12160757137463 1.24746633689623
1 2.63158042534235 1.58650460932404 1.04425504769463 1.08625730825588 1.38568966975436 1.66938374610618 1.08331997135082 1.04295764956623 2.53451333745363 1.16723497724161 1.83126896056802 1.55494861025363 2.7560053411031 1.80465927593523 4.95818006040013 2.93411187260392 3.13421307677839 1.71651426232876 3.1883832870104 1.94846470445807 1.81607349119605 1.32305543814862 2.09771865974636 1.83335284646004 3.36344432631943 1.07120035134795 2.53022083259168 1.14933780999854 1.74922644156487 2.34787021200628 1.30659065255895 1.96777283302964 2.6093542982027 2.13992544643556 2.04730856228144 4.20453106595163 2.56598766651564 1.60460114525631 1.07420552504821 1.81283972584796 1.36433295439929 4.14315579069739 1.10327120637521 1.03431409411132 1.26093456707895 1.14474275894463 1.99351543549694 2.33579336381973 1.4614713373594 1.49669272545725
1 1.09753336446589 1.44365538794831 1.63114897767082 2.32482661088954 2.61834020345452 1.11154288938269 2.03817195254834 1.17818701635298 2.53114988460186 2.54574471494480 2.02816901351781 2.74847225463929 2.05923409942062 1.11773968998994 2.45775864475081 3.14609109182508 6.96930302047563 1.11527048749849 4.31231427920942 1.23780765710399 1.24790801526979 1.34095783391967 7.11164298574788 1.14419948706729 1.37937445514477 1.27295924374732 1.08855027379468 3.10337694867442 1.64808009890839 2.34071680061044 2.22763038515569 1.40923260431737 1.21682280721143 1.72542521238715 1.81596738654645 1.31137660564855 1.81860248088361 1.22082976237962 1.62076280731708 3.1894509196438 2.91877390063348 1.44731310335919 5.89783677644486 4.17976433021908 2.88473817325177 1.55442288750783 1.36449103068413 2.01091134056755 4.84670134426510 1.11612494752153
1 1.47757282014936 3.41084044227812 2.93196236520054 1.6974579039541 2.04298896524580 1.53752806968987 1.19401890141517 2.14890648327292 1.38713453011587 1.15324539164669 1.09553011238458 3.61316467622731 2.31929579104003 1.34159156773239 4.82264726401723 1.32122556120157 1.93204585458608 1.39710305770859 2.8801701440567 1.46401188708842 1.31917408133095 3.07845152906122 1.21157444845390 3.94394587708597 2.35518185138227 1.41935670608655 1.13316280376172 1.72932844877601 3.54253206948254 4.17144548131113 1.39004281256348 2.91960980921032 1.79993248630894 2.92701979531887 1.60554927401245 1.40657725464553 2.89900496575579 1.04056707955897 2.70419332935455 3.25887243995879 1.52715987246484 7.31841744057489 1.30651661148295 4.35386962426787 1.37576242582873 1.50364926084876 1.70965581336488 1.55710250791162 2.17642994593353 1.52031522942707
1 1.02934033034577 1.21619424922392 6.96659098531971 3.25026431853387 5.95255009986856 2.44428452282193 1.31562075950205 1.23551081819460 1.48523375205696 1.20029109530151 1.89465874131461 2.32154032118143 2.03904693569512 1.57521714363247 5.19968985368438 1.03651371132582 1.80596064492585 1.14019475830719 1.87441609234233 2.89132325156572 2.09844092814934 4.59632984933634 2.13890750422598 1.71535679964148 1.6606568666175 1.16932910494506 1.36378838634118 1.53781857108697 1.28514257445931 1.80059053465248 2.17409911468149 1.85281365174325 2.12471256214650 1.96816099065068 2.25414071041615 2.11257811631532 2.93951833239737 1.88391426074501 1.31605311276028 1.22618178883567 1.09670813009143 2.18095642627264 1.31879781465977 1.47296454571188 1.42010030878545 1.20437566429250 1.82759350174940 2.49833979262950 2.22609324562819 1.11469882482866
1 1.19869376206771 1.06478437222540 1.00728938821703 1.07677091699518 1.98630621559442 2.06417812961609 1.82529202378811 2.52009815354264 1.62861317582428 1.33657538378611 1.70403700131447 1.05050228846094 1.73759409237094 1.91136377207459 1.40942098616081 1.23626567283645 1.06328407954425 1.82284340638468 1.07989058690146 1.57780665578321 3.44120253423665 2.13836782142044 2.81510672896149 2.53665584040009 2.92928753971102 1.16003598272800 1.24567819479853 3.70294825533841 4.60018321570557 1.89410810540886 2.52056922010126 1.06950865410915 1.77724659997494 3.85600796722462 3.68089601198647 1.24786660653859 1.99404898095400 1.04507122527347 3.60889450722474 1.6990891343895 1.40657864743844 2.42907991810682 1.65952524729073 1.60841466207057 3.20590161705825 1.21128201205283 1.47264095189157 3.44527285719726 2.45048646992984 1.24984589451924
1 1.64151058765128 1.04569458775222 1.3136069553015 1.07800877979025 1.58871149551123 1.17167810173804 1.32716537034139 1.36556028015912 3.88115587068682 2.77903670436683 1.74609854254396 1.86702401186795 1.05029683984748 3.81595639405899 1.23563473718241 4.40814378840809 1.55166453495622 1.38930354500189 1.33841879619285 1.58655124204233 1.39213704417510 4.48967463315880 5.42444236923881 1.46666729496792 4.09719804778283 1.06131306523457 1.11270935973153 1.35670902393758 1.99978013332458 1.76395535705972 1.91159582077246 1.50820773839951 1.50518109276891 2.79062130852583 2.08138709604265 1.06264841882512 1.51482755737379 1.67549477610737 1.37887157360092 2.67422395645605 1.146895585116 1.17474260739982 3.62541305074904 4.79176351965821 1.56188362324610 1.73305533822150 5.43979283024497 2.08899411927433 1.71833948421598 3.07843192472103
1 3.76700639898393 2.23201608094842 1.35748530505225 2.70713349982145 2.90073703593555 1.80165540795298 1.09431895287707 1.10167750143257 1.07739583402872 1.34929477563128 1.53493804810569 1.21508118882775 3.11824319441250 1.18132632659305 2.64919236346558 2.32682897053183 1.31831139884889 2.02261721152337 2.64894426978173 1.63727542944252 1.28140406403691 4.08358433080797 2.98378560497406 1.82186711854757 2.80193503937664 2.62712281933966 1.14621203158758 1.61900479672477 1.25104089426845 1.05999246425927 1.50528183300048 2.72591223186793 1.23931594938040 1.76397981956126 1.60285408468917 1.09238631930202 1.02203062875196 1.40958041977137 2.32800927754016 1.26121023157611 1.97822047393293 2.52138963519576 2.44012516356053 1.32838624679855 1.71864351905407 2.69560624464395 1.16976581046421 1.80553902122648 1.75748657395481 1.45466450182721
1 4.77596007825291 1.82513827919484 1.06200437294319 1.38869461882859 2.58092845624148 3.68861824075196 1.03119886284522 1.04617114970461 1.40167243732139 1.78685057717831 1.20704652369022 2.12156577683510 1.3306819582358 1.98461224134536 1.47259772968010 1.01411214589283 1.10053354375657 2.50270006052198 3.50560792336676 1.26298360530254 1.18944264948368 1.03111915569752 1.15257233427837 1.12948446348310 3.13130997294996 3.48985344794388 4.46256553364878 1.42957790435860 5.59611802150436 1.85582580214917 2.23965865276278 1.02942014519717 1.17974068038931 1.26092332974076 1.90725324484975 1.15637242095545 1.07837167195976 1.6381968543391 1.61043676035479 2.67086899085882 1.30773466173559 1.24206088250503 4.08238940669184 1.57996019441634 2.01927709668399 1.40984024979439 1.48836682783440 1.08925147773698 2.18166120811821 1.10792615997405
1 3.07679857864025 2.66795177935603 1.40279385866597 4.65660991312421 1.82797576540505 4.37803249789362 1.12873000680245 2.05141649856688 2.62389713703635 1.67439557006583 3.13667663703447 1.36094485409558 1.73093933142246 3.06946232161465 1.39830516977236 2.87307815617862 1.22363281072495 2.26494804299892 1.39172249566764 1.35935009690002 1.21192113123834 3.26861858225269 2.77411098769846 1.32321550343196 2.42845425020433 1.45627681398764 3.29324469143961 2.51035656212809 2.10945461313696 2.25353282965244 2.71853553309085 1.22551332737365 1.02192243238086 2.89004593334141 1.47723894659430 4.04169537110214 1.00983079524131 1.11802177528218 5.84223191787429 2.23960171170057 2.39456051937447 1.2122290590778 1.49273094022647 1.38521181605756 2.19576018858225 1.17122432822362 1.43566432828084 1.81296164910765 1.10896018028102 2.55423323429170
1 1.37955598440021 1.46875799214467 3.05696594706717 1.16106878500432 1.82713138866694 1.05192146365203 2.28474692462216 2.67247983432355 1.15431634463367 1.82982740547032 2.577205412379 1.04209679039195 1.07947838502290 2.60263440686153 1.2284457207113 2.28043704400911 2.11674109562756 2.50470181173625 1.17773912847042 3.20369563052867 1.23668952845037 2.07108450891397 1.95540692586243 2.22033731635184 1.28595797065645 1.16444470081478 1.63065024185926 3.10634066814578 1.52699066465721 3.66261361713026 1.33513682568446 1.17868433427066 2.28346108641 1.05548849841580 3.05134621254149 1.04660860757008 1.23302033590153 1.22087255772203 2.42809808432105 1.15283609181643 1.47202979848127 1.05775121812772 2.01614023182066 1.06202468974516 1.05840164562687 1.46920462744311 1.09078958284656 2.25581359393419 1.08780365576968 2.14751646570386
1 0 1.46264772663329 0 1.67342506895278 0 0.0559638902641861 0.913847671737695 0 0 0 0 0 0 0 0 0 0 0 0 0.0983634522638579 0 0 0 0 1.61420405829761 0 0.418401986276532 0.407263826520603 0 0 0.224089487413776 0 0 1.06332780039849 0 1.21921182326977 1.07652252904120 1.64630754838202 0 0 0 0 0.301704961764527 0 0 0.0238472365946591 0 0 0 0
1 2.67606711006703 2.33637200757386 2.39714124604108 1.47172285662964 1.12618434573475 2.77192855804207 2.93520454867723 1.68106861272827 3.07167178570273 3.27247618684981 1.16349031077698 1.56280577907828 3.07583957902136 1.05915842364907 1.45221585640684 1.84881393327833 2.74905121690574 1.74354236010122 1.02761293793406 1.22967467503622 2.23288709014179 1.12056211222891 1.51879880670458 4.34569610638504 1.14623835669488 1.58895943686366 1.27776916138828 2.52523821025136 4.57025894855253 2.71023116624894 2.06352380120797 1.84026047302060 1.38946957967837 1.29092641500756 1.04830392711551 2.44175372450593 1.186563228257 3.67852539742801 1.45267834980041 1.72860855325581 1.47328292019665 1.45049574365839 2.2904964480129 1.89236749704452 2.11518126815082 1.37619950296357 1.56537744728848 1.07701995416612 3.63310172582481 4.61131632865822
1 5.10879371107972 2.07099214285136 2.66018812785930 3.52662647316668 2.02906154059896 1.42205852456391 1.26492641771719 3.82654204943454 4.02453416569119 1.14851269451901 3.61054887423728 3.49259343684517 1.09210169268772 1.52099970583338 2.09939532742939 1.62589736282825 3.19053845281217 2.3454164918092 1.63168964581564 1.33048137313156 1.19100876154787 1.71527588642658 3.12311385053477 5.01302543820298 1.96271005175532 2.64916707939448 2.21228984273495 1.0370147203807 4.23601796296507 1.95755578627778 2.09542534309895 1.27405491704121 1.70462703514369 4.14356698582678 1.66354886814952 2.14478040668638 2.33357634204896 2.18611773378671 1.19597510155290 2.46784486799481 1.54503489595729 3.61903179983113 1.16326288273558 1.57507180143148 1.02965709859853 1.78609161912919 1.20812676334754 1.19747567968443 1.20632815001686 1.58576988335699
1 1.56981988111511 2.80427025622668 3.54646521980379 2.15205449024554 2.00115497779635 1.64559725439176 1.36309083830565 1.05858314680943 1.71862587607921 3.04445942482891 1.15490548807298 2.70426780535820 2.73119120477679 1.47133054304868 1.12022458280928 3.49137554118846 1.73428109022870 1.65462816320360 2.36457019481332 1.11823012464589 1.36766361191944 1.35271150258628 1.90559009788504 2.28867766908826 1.68094211211428 1.62542047584429 2.17372292462261 2.44135457641425 4.27155039787408 4.97612971605218 3.32928081030462 1.57019664067775 1.06559259286664 1.40476702619344 3.21358335936878 1.15334599325433 1.16488748011942 4.07608193887358 2.23574114121021 1.73823718534277 1.16235864907503 1.01906729815528 2.4153765439147 1.53201001789421 1.18871518876404 1.02168724406511 1.41136172041297 1.65031234268099 1.99342721696467 1.30436026115831
1 2.67030766039136 1.62611632654443 1.90946766068149 1.60049485042691 1.35319808032364 2.74033425553682 1.82361477516116 3.06054548724535 2.23106147624077 1.16031713121044 1.55127932134650 1.44769959928191 2.49045579313281 2.56197293839397 3.78416870392946 1.66825645230711 1.80874258203581 1.24787141755223 1.17672816384584 1.50459217326716 1.32681155763566 1.22063269000500 1.33180126780644 1.23514558095485 2.09790456477077 1.82091089985789 2.07751507051103 1.78868602305175 2.36418259232761 4.44512591494208 1.47695619473234 2.45746882116585 1.1250134636648 1.96815614213396 2.33483041166784 1.10095647582784 4.51979907394803 1.08856572862715 2.55935702997156 2.15379060120795 1.93820937346191 2.14060632321508 1.14133853200706 1.10326531250030 2.37885110634835 1.35579517842498 3.20158143515203 1.30017475970089 1.79128344725342 2.31669569570096
1 1.92316052220286 1.09075898583978 2.96278298079016 3.22553382242534 4.20957861823921 1.54621356539428 2.54037617669125 2.47809615164044 1.21235961420462 1.97374306246733 3.54007760236476 3.06227052203360 1.67783348076046 1.22377706924453 2.28919831752301 1.62330204341561 1.87466635201150 2.80598893380704 1.31460397131741 1.37601925639849 2.35355518754096 2.01835564612867 2.23146774429352 2.57147243796828 2.46661052844467 2.45710798503948 1.04733179120182 2.64383605114164 1.03123255586252 1.42151702800766 2.20083962562950 2.18048928301306 2.71930653220954 1.15595012386057 1.39710271917284 4.53767554457681 1.12045715516433 5.54665021945663 1.84914464197254 2.25475783083112 1.06065783910479 2.12912440482051 3.43217935214255 1.97610729556055 1.37822497216985 1.98930361583353 2.07469897713037 2.58826200469377 1.03631346160546 1.33997181986427
1 1.89606957692177 1.01495894417167 1.45882293628529 1.63479060819373 1.12566657597199 1.06166512083377 2.83325111060655 1.15685719484463 1.09595192410052 2.40659366912189 1.31649329327047 4.21636457724457 4.82294484020627 1.07111199293286 1.75157198826966 1.20395873533562 1.49086022982374 2.25034679468246 2.41933844602647 2.28358411529731 1.00591942387317 1.06323058250247 2.35694249156387 1.19600568152964 1.51898118061945 1.34196612019224 3.34214906940672 1.54637987073511 1.15035796770826 1.26921235947492 1.98709261525893 2.27437641653688 2.17202877155961 3.6886509786031 1.62491686316207 1.04972038138658 2.13240431617470 1.72326734937252 1.01876861354800 1.16636376800675 2.44151768266203 1.78001187677582 1.04282818129286 1.24015378067534 1.75016058994252 2.68231870411875 1.25786746572703 1.04503051796928 2.05459156348826 1.20687072829706
1 2.15894312314214 1.22048517587717 1.03853855002671 1.08385505620390 1.69502757112951 1.48203245410696 1.15139769064263 1.38311414653435 1.40153581935680 2.23120499118687 2.99677533058634 1.01757517457008 1.67124956659973 1.94923140290649 1.50741128530353 1.00345120367021 4.29530484212523 2.03706145468624 3.50686651641939 1.12515055900440 1.04054686427116 3.15659998158429 2.42609585440698 1.45149206649512 1.31000027991831 1.11622743031426 1.52391418954358 2.13738089609416 1.81926609609171 2.27706042766095 4.56193482612967 3.6696448343477 1.3771688840352 1.81248075138302 1.87000018151299 1.78234710063038 1.01051911991090 1.84975785851003 1.10121294048755 1.67395506100729 1.02955896919057 2.76647441080751 2.93760313271525 4.61859882415688 6.55742083456288 1.05067975400016 1.87423118851603 1.39509124171672 1.62117274105549 1.47631872165948
1 1.87807031592953 6.04745029069879 2.1435837099961 2.36016558199645 1.7046869797212 1.54186655394733 2.39161751410904 1.06225309008732 2.23701224658163 2.32497306163878 1.70678931843014 2.49609750873389 1.86740027186468 1.23683719705712 4.47355103102627 2.09719710327209 4.96332862020886 1.24806845705332 1.42132218973711 1.79407504848660 1.55440179398283 3.04530495024266 4.95599054337895 2.58756684876027 1.14570006982725 1.23084948451383 1.27379632999975 1.13765681907535 1.82681036922605 1.25646937871352 1.25961108831689 2.04576351303132 1.58419920178130 1.77393105528773 1.83604725917505 1.44668306368519 1.58759543625638 2.15611898056687 2.50744316743424 1.56881890771911 2.31252590469540 1.78347864434124 3.12028313370587 2.41444872439326 1.00644116448959 2.77300623982194 1.11227231193334 1.10184255195782 2.89300196423175 1.35857377373949
1 1.77669915366442 1.42569042509422 1.10122143570334 1.64627703232691 1.92031925353677 1.64625025773421 2.38806746318402 1.02057963904021 1.43442497402430 1.80863497215779 2.15886617075176 1.22928109837116 1.67658544331789 2.03121731332959 1.00691206892952 1.06875632676529 3.17967525318182 1.42961050057784 1.09537663568078 2.43469534119938 1.15487891202793 1.59222665335983 1.18296890053898 2.53593507214429 1.20731336044819 2.82891757591608 1.14132298344350 1.87352706887822 1.27973614578884 2.98156463346424 1.85577658574244 1.47083082757825 1.13864454163896 2.32915210626544 2.94379867232385 1.19379550451413 2.41719398825409 1.23924698265189 2.15975909675927 1.07751095946878 2.80836969605627 1.98351049727987 2.4925749142169 1.01680843697838 1.32867550730810 2.60826763865536 3.84859533786394 1.13699689414352 1.82126825413798 2.08822297021271
1 2.2839284071091 1.06157317385077 1.35955195775133 1.12046776106581 1.29333029715486 1.14881775193537 1.10656117880717 1.19427210234244 1.90002321732356 1.71644218149662 1.02902913931757 1.60955474106595 2.81088850638809 2.93279689914527 1.73264867342533 3.08767474686941 1.73353813863815 3.66209041128371 1.44732358306646 4.04181683046703 1.40194088546559 1.80871871854634 2.5320901034161 3.38206084335901 3.07750351718607 1.77635625279964 1.69791177376629 4.25629967055388 1.36103532603011 1.27634046366438 1.36693289829418 1.48267427273095 1.34476812789217 3.57279257649992 1.01579125729051 1.44673153525218 1.85023289169641 1.08122739717450 1.15245194043088 1.23586271201021 4.57417975903905 1.02185701121549 2.70956256232205 1.12314085522667 1.47385886358097 3.16533065760944 1.58165791165084 1.30979041751839 1.74816642566286 3.12824347788904
1 1.12368825160395 1.90948080546678 1.73672712212924 2.07890872001172 1.58962643379346 2.92731704368236 3.28410133148048 1.20739662926644 2.67070249246414 1.26206328393891 1.72287818793132 1.00824952856685 1.35808388795704 3.18917758953686 2.259141061413 2.06639928273381 2.6804616357291 1.59833865147084 1.0921867806666 1.01459723189714 1.75562778390468 3.72980047190998 1.22227181587368 3.9826067907918 1.20959326492667 1.41580970259383 1.77667754377447 3.19813152722905 1.49386068480089 1.93823108435138 1.23130361596122 1.82936946421730 3.76568609649751 1.80730575025848 1.59986552363262 1.82789506665887 5.0932253950969 2.43413216523622 1.67100823065266 1.31487218942493 1.92138267660334 1.06947587989271 6.50779549934366 1.58174400683492 2.11242296169968 1.55800383025780 1.58458943478763 1.05392146389931 3.60831856156204 1.01237741298974
1 2.06404948882283 1.37077340483665 3.73236273402784 1.01339860120788 1.18197315838188 1.91282378691704 2.81904048650506 1.19916061210314 1.09392960721926 4.68361338893691 1.46271947305650 1.21229167468846 1.98505663308771 1.77528118806608 1.24176889378577 1.07614187104627 3.56055594653280 1.15940874821603 1.45066046295688 1.43907753797248 1.3824378317222 1.94369175120081 2.2894475236115 1.16434140270576 1.23744940944016 1.4763207254 3.3017962592325 5.92353211500147 1.95239234152706 1.51530030043796 1.10874935348230 1.13950350601226 2.79099328435006 1.98916461593927 1.48870018078014 1.6823526956141 2.05166349835218 4.25311948449199 1.04129337895396 2.71567253387513 1.96524664755435 1.10149328969419 2.85897835521939 2.15586850685805 2.40889664776077 1.96252258955957 2.23911215360732 1.37154195131734 1.03989319084212 1.47171705961227
1 1.96519942358312 1.25969068566337 3.64358650694106 4.14983109593888 1.748817903879 2.00120247710021 2.58291609949412 1.82555511589618 1.90609052586825 1.80951413963985 1.06343154265116 3.58263612411325 1.72701939090225 1.57196140149608 1.11447507860415 3.0676541700119 1.2599397033427 1.29043614072725 1.96379973269523 2.54190669945421 1.80197804416986 2.31531015220554 1.86758219353379 2.85655296399238 1.98128841533781 1.22974796639755 1.42466110025979 2.43505872367254 1.24726686300710 1.86605165242673 1.34263650421053 1.25297180097550 5.06357132436192 2.71837344943526 1.14947462629511 1.69410910360040 2.85610043062809 1.96413032426955 1.94506744951346 1.13128833666364 1.99089534110845 1.27076330754787 2.03246762133659 1.40898425038904 1.32887244317681 2.2188711547804 2.17094590491021 2.68826802380321 2.72171958420702 4.77207021953023
1 1.57425460265949 1.49071621894836 2.42497269428315 2.44007837255266 1.10206775740234 3.54821007127378 1.91559248055632 1.08628575410694 1.69473545929055 1.16100442921743 1.47313168598339 2.23335177354039 1.34956572856754 3.15223510737035 1.27055453695357 1.41178710525855 1.43395504215732 1.55737981060520 1.07925266036860 2.27330258763851 2.27046115412833 1.86300100847603 1.23612851459442 1.32993840146810 2.76811291827800 3.6882595772526 2.03646134953470 5.20081036140151 2.12709700405122 1.45847523678094 2.76139384499731 1.99315831992300 1.63309559738263 2.67904107450488 5.25087390667922 1.65667717764154 1.56578820664436 1.10967598157004 2.04660044699432 2.15899220011653 2.25405994891645 1.21849146815823 1.86848742231251 2.36991880364240 1.52477082377300 3.46826586300943 2.74752060095710 1.47881187917665 2.71949651083889 4.26595360768919
1 2.95251330724897 1.49057240269023 1.95592723014429 1.15093193296343 2.282748343381 1.27030863487859 3.05748954034391 2.52553818925264 1.31197988472526 1.15899276966229 1.33749681245536 1.75495810988815 2.85694662473145 1.75049429010124 1.91192356865377 1.02594665122865 2.51140153399649 1.52161485981196 1.95901065781237 3.21972999790324 1.13794877601987 1.02038385020569 1.42513001896441 1.08000061148778 1.90283061559768 1.59354782244191 1.28369167798887 1.49117100269797 1.72885033399722 1.07006557410912 1.88407464507492 2.49519451940096 2.99570824924720 3.55941236937854 2.20149214095892 4.39209425432568 2.18974566480802 1.28447347746517 3.09365799824212 1.10825763549656 2.23364553037555 1.92516407645763 1.95187065746160 2.12707494008811 1.41875826660544 1.06165373796317 1.76495687938751 1.33761012856003 1.49587563844398 1.87452401464696
1 1.64954980742186 1.37365411035717 1.94494912489773 2.57007616936209 1.38252098113298 2.2207365588375 1.72217034241592 1.89488689305153 1.02580511062632 1.56618483085185 2.92507273881676 3.49369001189683 1.23386417096481 2.18728477037967 2.176417728844 1.62425495032221 1.01744618468768 1.50234386790544 1.11366919800639 1.77114370423331 2.28395271110804 1.16959177237004 1.32262797530418 1.15123928012992 1.00612553209066 2.33082407708736 3.53961634809587 1.73295965507151 1.39762799751024 2.71588191009107 1.10660671908408 1.6695527555421 4.1213587669838 1.47263096831739 1.20163686200976 2.14415656305374 2.70592571414056 1.14732797304168 2.50991086151915 1.62559052975848 1.78649341590227 5.70061292101569 2.55864804910633 1.76950842417301 1.33660545289063 3.50691901693556 4.49988076628602 3.36661565477464 1.14948433785328 2.33613938647778
1 2.22857030849428 2.11409481331230 3.07433731100502 1.46519652334973 1.7489986763847 1.82641509899572 1.22719670506194 1.10982256615534 2.14137688554348 1.11053587107248 1.13333113216475 3.18351030895922 5.64207063962646 1.56592488382012 1.25947307197792 1.20058426819742 1.11073880270123 2.11175142224402 1.20576382335275 1.11091377375822 2.03229950507396 1.85878270394625 1.66567889973521 1.42806982481852 2.82247367306593 1.16219570348039 1.28144835340083 1.60069412318990 1.94328077785195 1.57844255911186 1.07598049147055 1.58220390789211 1.20143706453713 1.23645642865449 2.16119895964385 1.28601218764501 1.47237029485404 1.12876298568921 1.6343164104037 2.95832166067305 1.93442216640373 2.12781435992093 1.27831594506279 5.30750044037528 2.36041503488542 1.34748294623569 1.07615065714344 1.37733632838354 1.26716402638704 1.21277433307841
1 2.12414450380476 4.71531919718439 1.09525091061369 1.41979935346171 1.44475299771875 1.19687488721684 2.52702790804729 1.57950717024505 1.20723260613158 2.05519978977264 1.17744017764926 1.02036141417921 2.33210056666848 1.26583331579990 1.79401904992284 2.15703433002801 1.16933636181057 1.93109386503221 1.27604968613014 3.38161479855392 1.72351016786979 1.13872264741363 1.44795578438789 1.22937245586519 1.98819926002972 2.53557173154297 1.12817094698678 1.39307812572894 1.10418470483273 1.38408697023988 3.06722276649418 4.31609728915577 1.14301794115454 4.48159891904748 1.59949305048212 2.47480666894851 1.37873405963182 1.29873089492321 4.96024320067322 1.36630544718355 2.12612393494220 2.06712279353579 1.44549987232313 3.0440341028476 2.31498911506952 1.18027552844610 1.91781267822152 7.10668598081837 1.65157096227631 2.78071964523735
1 1.03315818301382 0 3.78045343209930 1.44808135355327 0 1.89989404363518 0 0 0.0620288410735252 0 0.911436021243954 0 0.329278060193074 0 0 1.08431475038145 0 0 0 0 0 0 0.104172695075287 0 2.2967169357646 1.38971805001113 0 0.846335469400193 0.476569484835291 0 0 4.00073206476302 0.214164972266068 0 0 0.200124951037479 0 0.398965082999496 0 0.858442826112533 1.79320266353116 0 0 0 0 0 0 0.796240806495572 0 0
1 1.07940113684163 2.36704096659542 1.70565336047261 2.30983344554426 1.24373818194217 1.13796420080044 4.57399988349496 1.76949885390223 1.80810011395020 4.54736666919148 1.37531182961538 3.97002072615509 1.17731838367509 1.34227170143276 1.78710654040034 1.39595350390300 1.79602571386368 1.7111569372517 1.66213173791766 3.93185270778391 5.10971272529519 1.07151968063363 1.10710112924867 1.58895409991965 1.92810469436517 1.3545242222026 1.38624971453100 1.71263230523947 1.37086194427684 1.82834181155256 1.46702197520062 1.91700311827169 2.94499496920946 1.28563974797726 1.44934849767014 2.32198991342903 1.86849146238984 1.58846673787834 1.35884660389274 1.5891407658346 1.60279952315614 2.04858563368031 1.34244037047029 1.80415377668561 1.59782768113776 4.05990247090216 5.7550958280725 2.27052246402473 1.02830052532245 2.90737818173113
1 1.63445941591635 1.69342769864471 1.19579384429380 2.50980577795746 5.69351692845054 1.93681490044565 1.07074146158993 1.17464763126334 1.45954086445272 2.30976035441728 1.37799565467227 1.35094960033894 2.54800072866095 1.05778073254327 1.48072698712349 1.03971270797774 2.81974885604324 2.31156233102060 2.78290204881671 1.34649232360098 1.11817531379679 1.67270609736443 3.24104524950001 1.34111294010654 1.77673914372445 1.20161389326677 1.73446444417806 2.42558564416115 1.29816896546123 2.18459383859755 1.32495984807611 2.08469256932414 1.06994867164724 1.27769559947774 1.18794501340017 1.31315983226523 2.89251562572064 2.97669376238229 1.37583386530935 4.01270634664183 1.94554266902913 3.34799477631662 1.54714513756335 1.54162084993905 1.45967862056568 1.07918233500837 1.36695322134833 1.96944664693893 2.40538451253417 1.15465021866257
1 1.67408190201968 1.31321462197229 2.69214253305438 1.27437447595800 1.12814787703316 1.55039288150147 1.64512204844505 1.65218072757125 2.17353300000997 1.52998152794316 2.86650608844104 1.55215639434755 1.51722412416711 1.47765939667146 2.48845729223433 1.13495845014558 1.48976964596659 6.03969028925835 1.32992676224111 1.41700214380398 1.49939023191109 2.54548201329055 1.13748938124627 2.32020646981419 1.02570018917322 2.61824258088134 1.49274571193382 3.69373442033742 1.62060807598755 1.66887062601745 5.07238343895829 1.62137592816725 1.66391331143677 5.3287293796701 2.20594361513377 2.48848790237319 1.80114626880260 1.34668408986181 2.48443302317503 1.79034615676374 2.42446943178842 3.48366935473832 2.8045491780325 4.86499251518792 1.69111574534327 2.13244020096482 2.14590316727282 2.40548769750246 2.07588321804525 1.28850700150142
1 1.29097569747003 3.23144718433235 1.23350595459583 1.00120996483358 2.47510154875385 1.10722875036299 1.54169080895328 4.29640111310368 1.77417340870471 2.59483152619543 2.18436311181159 4.47773644146962 1.02697324681571 2.15273816354159 1.89667087137224 1.18752828752622 1.26559089915827 3.52063678378675 1.1410563266437 1.01592962909490 1.18914338192867 1.10274520236999 1.08321643527597 4.94165531338608 1.00382793042809 1.66924767149612 2.69636926793495 2.0085264602069 1.06950457120716 1.87568784221531 1.60749647486955 2.99309650241377 1.93618337619574 2.13640015381844 3.00783101088347 1.72599010081614 2.13209658018769 3.19114416266296 2.8017186950052 1.74680367292051 2.96142042049472 1.19586643627217 2.24262695289673 1.73565704595187 1.04845093796030 1.01778922276571 2.30859681773455 3.52393539104987 1.94337469148905 3.93122641725426
1 3.5706833283088 4.68422106657900 2.27282899241419 3.33533586362813 2.46379266484621 1.76475683502377 2.55476401551607 2.01177462362549 3.30162399808381 1.86505758649422 3.6434924135587 1.75512663736464 1.08740904601291 1.27589895669371 3.77653347684031 2.30758730876715 2.46706648478539 3.55413113708112 1.12792684112353 2.99706983185353 1.19583450024948 1.7001459554584 1.28420082404933 1.22560523503223 2.37802594523401 1.12555666995834 3.65993833715532 1.04625282483175 4.52417916597283 1.45169204194099 2.01454122639717 1.58139500766993 1.30283288331702 1.95658424771847 1.13777167350054 2.56436362579836 3.08275184964578 1.29760880907997 1.05314326678723 1.43724603778479 1.92769634542168 2.88991746111753 1.66241539362818 5.66312776853271 2.93975767484846 1.91345170694859 3.49287143895838 1.48289033444598 1.66368665173650 2.15028245836021
1 1.20048674121948 2.01181198372961 1.89566176326264 1.05308318620420 1.87963401335747 1.50559818930924 3.10903348574851 1.62983268545941 2.01791546088993 2.08774067736687 1.44250296025591 1.25344505330506 1.00701795984060 2.61243228419664 1.13347203563899 1.29414966190234 3.20431798457672 2.52843505880776 2.07497916087033 1.04831876559183 2.61058816305342 2.19036070346357 1.31345208827406 1.37229572870107 1.40871201222762 2.14049856453658 1.14377666637301 3.27086644872424 1.01688928114907 2.36687648944081 1.94468672848762 3.17147210530998 1.12320673791692 3.13641832856611 6.75064742608055 2.54506961992922 1.61397580429912 2.71348976707997 2.56721080458703 1.25744385365397 1.0767064003978 2.88303073673489 1.01681507471949 1.03288968885317 1.17471200390449 2.18772324449838 1.06663406081498 2.37020508661391 2.53876607111635 1.50806106021628
1 2.74326407342198 1.01784245631703 1.82467406797679 1.16962606692687 3.76154155830357 5.28563665200896 1.59886011527851 1.20116004208208 1.66595550533384 1.2437572571105 1.16435551317409 1.26439978549402 3.25059411297627 1.01553441071883 1.76512814923245 1.57635667501017 1.67914599459618 1.12048881594092 2.84268155313077 4.12583727935092 1.14763223333284 1.32981281168759 2.22087052832813 1.56039214786142 1.19911237200722 2.00056831518117 1.26429999574788 1.03572883922607 1.36774780368432 2.02927120770783 1.06934892079661 1.01978995731497 1.04040345076046 1.15798887982965 1.31622023647651 2.82195011704209 3.01424222989919 1.19190425949169 3.89443118598915 1.16348848259076 1.00166771916670 1.28503937041387 1.56066837627441 5.32971109797187 1.82383459164496 1.91265906761856 1.21080798386622 1.38843388576061 2.15266848071934 1.30141127761453
1 1.49374765902758 1.29551178092383 1.27342914947071 1.66431185230613 3.01381443432512 1.60933716408908 1.01817729277536 1.11045215988121 1.65710314875469 3.2201972658417 1.57507853396237 1.22690196195617 3.50433475731436 1.03468726808205 1.0317532424815 2.05455718616885 5.81251700569816 1.7453393311751 1.22573280148208 4.17293363047724 1.92661297282105 1.14038651762530 3.35324169123981 1.16799172852188 1.05612116167322 1.45987708121538 3.33879192719672 1.50253987219185 2.44602231384962 3.54822833637211 2.55497204876485 1.24808949273762 3.98995748145466 4.98051380158818 1.02806433197111 4.54137857796109 1.09233923116699 1.12428040182404 1.43818260729313 1.05954724102490 1.42622700147331 1.68531674193218 1.53467306927445 3.35698871115658 1.71542458833806 1.68748536752537 2.19539719908954 2.62674777796594 1.30920532532036 1.23012951109558
1 1.35124496370554 5.0398873889581 1.97006019386919 1.23045820696279 1.10229051820452 1.55558941652998 1.57426231820136 1.08126788889786 1.58267168514431 1.22808776241837 1.37130114675166 1.3824626323767 1.17008466925472 1.75453831622139 1.16501102689654 3.61715472290728 2.49626823133769 1.09790944959968 2.72248178898337 1.71371999507443 1.92190872966768 2.73803248560517 1.71103866365527 6.59134899046192 1.02408363996074 1.88037865977259 1.28417825885117 4.51908854187882 1.47017368674278 1.35848120552841 1.78995025186087 1.27009222073848 1.48423230176573 2.262374227828 1.65872658276930 1.06476389896125 1.02565732003208 2.33215400758655 1.18578517297283 1.49011350097135 1.22972738090903 1.19995200028643 2.49935786467934 2.6796057436854 3.94710765017157 4.82083056747093 1.87744468073816 1.53575480962172 1.47346785990521 2.55670148125830
1 1.51755412936689 1.78340687522272 1.89028597862061 1.56433406705037 2.20790503449262 4.74853729577087 1.38098394311965 1.47644850611687 1.33750026268496 2.58815356438048 2.81384634590688 1.69124165410176 1.41697479784712 2.03299977812440 1.54165094578639 1.80618765480341 2.07199977049839 1.77574316877326 2.84004715947175 1.40185522474349 1.11430503660813 1.62801511399448 2.40508906899336 1.84889275634040 2.74854098065736 1.01599695393816 2.03307268089446 1.67823778558522 1.8076936173764 1.17973068123683 2.26043771414381 1.18922411277890 2.01995201963456 2.09265764146568 1.10693117044866 1.14140392560512 2.42174151717665 1.05859777498917 1.50341753009707 1.33599399849562 1.32600188162178 2.20316199767859 2.81485587819542 1.10210491311768 1.87634077943386 1.30013328557834 1.52655935427174 1.16017592645218 2.81546622878852 2.34152973532201
1 1.27464421419427 2.97675983971896 1.27025432977825 4.17835224111811 2.75880594915690 1.57935036625713 1.36722061729557 1.27856845781207 4.24254623038654 1.82176600951226 2.54965466547143 1.96549313883753 4.25649840367918 1.48188791470602 1.05241001164541 1.82361170738460 2.45141161924132 1.58644209732314 2.38491513762147 3.36424706304882 1.40802533738315 2.31577308006109 1.82138048334823 1.09887923346832 1.65570898912847 3.86306004954462 1.49012473644689 1.75867087762327 4.41177937371616 2.17776945229144 1.86879276722224 2.60961086773794 1.31789395585656 4.41153854114895 4.84143573695426 1.11177518151196 3.23610514576051 2.98550364366713 1.72511808565108 2.37697913214089 2.54204002014341 1.59294000547379 1.39365612762049 2.00925544179500 1.35024623590675 1.01816474283801 2.32619891590894 1.96427162747830 1.33953887782991 1.25019187666476
1 1.25093613658002 1.48554574418813 1.51540107679128 1.25213181087747 1.17445766569075 1.86154646794767 1.80258113979818 4.13735092414503 1.04748108889908 1.09189874911072 1.18961421726272 3.72237685123894 1.20422016084194 2.01995476331086 1.85994341033967 2.11278486061366 2.09739317503163 1.00804621202257 1.17177576385438 2.21373446116466 1.62150277756155 1.70117653157086 1.17677734404809 1.46619756612927 1.19636633945629 1.60084281209856 1.34436278557405 1.27254464663565 1.23190935803572 3.5628562735996 2.59805125548484 1.24803432990586 1.22030530676814 1.55240721674636 3.38865097204113 4.01632173628252 2.50354592493715 2.42022507070544 1.56403330899775 1.47390537569299 2.91307976833525 1.63097558636218 1.33583633043850 1.07572128566831 2.54048782392385 1.77417425900222 2.01077210340173 2.55105806319954 1.21283957918557 1.1917122698171
1 1.40960990125313 3.68413370276306 2.53876574701610 2.49593833080473 2.31276477869124 1.42610705453673 1.91027424573423 3.44697644362662 1.84580666847051 2.62348453497123 1.25826466130093 2.23932410399885 1.07447194121778 1.95730930368432 2.21131889238478 1.01227546809241 1.19411109634066 1.46847925195470 3.2575520108125 1.84934865860888 1.37702910900492 3.20480024455246 1.72699753957360 1.62738673342392 1.44845546223223 1.84969228781284 4.41095955653076 2.48855227596107 1.31936657754704 1.48434341978282 1.24011320015416 2.19357145194008 1.9389113112864 1.49616085086018 1.01812603836879 4.70834647656834 1.82761815344627 1.14094334002584 1.68165234802291 1.35875767236575 2.01145550790699 1.59039548365399 1.42283701929348 1.51561780273914 1.17492285836488 1.20440164674073 2.28155853129448 2.15342756729097 1.30063001345843 2.01519352768222
1 1.27668483492491 1.73625167651192 4.19783336939849 1.56917593814433 1.12745552556589 2.51937739360441 1.68392135528848 1.39944902434945 1.30631948541850 1.26676295232028 2.09111153518260 1.38210798054934 1.01007301267236 1.91061338698561 2.58818821600618 1.04178153444082 1.96301457653192 4.76436360718167 1.14978967234492 1.28383847170238 3.9142688809145 1.52993363654241 1.09310606913641 1.34350359719247 3.81326147897129 1.57872099289671 1.1166400561456 1.01778721809387 1.26561990939081 1.79154751166226 1.29990842857025 1.55026477854293 3.26742508808587 1.12967009631715 1.77266330745179 1.42664849804714 1.02067510041640 2.36686911802263 1.34241855992615 2.68055956665638 1.22209781468031 2.12543007647958 1.53469905490056 2.05892594713242 2.36544448319347 1.45476695705699 4.57154723049557 1.62119890423492 2.20183623112263 2.51477433360162
