# Supplementary material for: On the analysis of glycomics mass spectrometry data via the regularized area under the ROC curve
Source: BMC Bioinformatics. 2007 Dec 12;8:477. doi: 10.1186/1471-2105-8-477 (PMC2211327; doi:10.1186/1471-2105-8-477)
Supplement: Additional file 3 — C++ source code for TGDR-AUC algorithm to estimate optimal parameters of λ and τ. [file 1471-2105-8-477-S3.cpp]

#include <math.h>
#include <stdlib.h>
#include <stdio.h>
#include <string.h>
#include <iostream>
#include <vector>
#include <fstream>
#include <algorithm>
#include <sstream>
#include <string>
using namespace std;
using std::string;

#define ITMAX 10000
#define EPS 1.0e-10
#define EPSn 1.0e-8
/*************************nn is sample size; 
*will be MODIFIED ***/
const int nn = 100;
/***** pp is number of biomarkers; 
*will be MODIFIED ***/
#define pp 10 

#define GAMM 10.0    //gamma in sigmoid 

#define R 0.61803399  //golden section
#define C (1.0-R)     //the other part
#define SHFT2(a,b,c) (a)=(b);(b)=(c);
#define SHFT3(a,b,c,d) (a)=(b);(b)=(c);(c)=(d);


ofstream testout("training_y_and_xdata_golden.txt");

ofstream testout4("CVscore_golden.txt");

struct readdata {
	double **data;
};

struct paradata {
    double lambda;
    double gamma;
    double **myxydata;
    int mn;
    int p;
};

struct paradatanol {
    double gamma;
    double **myxydata;
    int mn;
    int p;
};

//Sigmoid function
double sigmoid(double az, double gamma){    
    return 1.0/(1.0+exp(-gamma*az));
}

//Derivative of Sigmoid function
double derisigm(double az, double gamma){
    double x;
    x=exp(-gamma*az);
    return gamma*x/((1+x)*(1+x));
}

//Regular AUC with regularization and make lambda as an entry
double reguaucl(double lambda,double *alpha, struct paradatanol mydata) {
    double xx, az, pnty, gamma0, **zz;
    int i,j,p0, mn0;
    p0 = mydata.p;
    mn0 = mydata.mn;
    gamma0 = mydata.gamma;
    zz= mydata.myxydata;
    
    xx=pnty=0.0;
    for(i=0;i<mn0;i++) {
        az=0.0;
        for(j=0;j<p0;j++) 
				az += (zz[i][j]) * (alpha[j]);
				xx += sigmoid(az, gamma0);
    }
    for(j=0;j<p0;j++) pnty += (alpha[j])*(alpha[j]);  

    xx = 1.0 - xx/((double) mn0) + pnty * lambda;

    return xx;
}


//Regular AUC without regularization
double reguaucwol(double *alpha, int p0, int mn, int gamma0,double **zz) {
    double xx, az;
    int i,j;
	int mn0=mn;
    
    xx=0.0;
    for(i=0;i<mn0;i++) {
        az=0.0;
        for(j=0;j<p0;j++) 
				az += (zz[i][j]) * (alpha[j]);
				xx += sigmoid(az, gamma0);
    }  

    xx = 1.0 - xx/((double) mn0);

    return xx;
}


//Derivative function and make lambda as an entry
void draucl(double *alpha,double lambda, double *gdv, struct paradatanol mydata){
    double xx, gamma0, *az, **zz;
    int i,j, pp0, mn0;
    
    pp0 = mydata.p;
    mn0 = mydata.mn;
    gamma0 = mydata.gamma;
    zz= mydata.myxydata;
    
    az=(double *)malloc(mn0*sizeof(double));

    for(i=0;i<mn0;i++) {
        xx=0.0;
        for(j=0;j<pp0;j++) xx += (zz[i][j]) * (alpha[j]);
		az[i]=xx;
    }
    
    for(j=0;j<pp0;j++) {
        xx=0.0;
        for(i=0;i<mn0;i++) xx += ( derisigm(az[i], gamma0) * (zz[i][j]));
        gdv[j] = - xx/((double) mn0) + 2*lambda*alpha[j];
    }
    
    free(az);
}

// Empirical AUC function
double empauc(double *alpha, int p0, int mn, double **zz) {
    double xx, az;
    int i,j;
    xx=0.0;
    for(i=0;i<mn;i++) {
        az=0.0;
        for(j=0;j<p0;j++) az += (zz[i][j]) * (alpha[j]);
        if(az>0.0) xx +=1.0;
        else if (az==0.0) xx +=0.5;
    }    
    xx = xx/((double) mn) ;
    
    return xx;
}

//TGDR-AUC algorithm
//Given a starting point alpha[1..p], Threshold Generalized Gradient Descent minimization is 
// performed on a function func, using its gradient as calculated by a function dfunc. 
// The threshold is set as tau.
// The infinitesimal steps is input as dnu.  Returned quantities are the aug min alpha, 
// and gret, the minimum value of the function. 
void tggdmnl(double *alpha, double lamda,double *gret, double tau, double dnu, 
            struct paradatanol mydata, double(*func)(double,double *, struct paradatanol), 
            void (*dfunc)(double *, double,double *, struct paradatanol))
{
    double gg,fp, xmax;
    double *gdn, *devr;
    
    int its, j, pp0;
    
    pp0 = mydata.p;
    gdn = (double *)malloc(pp0*sizeof(double)); 
    devr = (double *)malloc(pp0*sizeof(double));

    fp=(*func)(lamda,alpha, mydata);
    for (its=0;its<ITMAX;its++) {
        (*dfunc)(alpha,lamda, devr, mydata);

        xmax=fabs(devr[0]);
        gg=0.0;
        for (j=0;j<pp0;j++) {
			gg += (devr[j])*(devr[j]);
            if (fabs(devr[j])>xmax) xmax=fabs(devr[j]);
        }
        if (gg < EPSn) break;

        for (j=0;j<pp0;j++) {
            if(fabs(devr[j]) < tau*xmax) gdn[j]=0.0;
            else gdn[j]=devr[j];
            alpha[j] -= dnu * (gdn[j]);
            if(alpha[j] < 0.0) alpha[j]=0.0;   //positive constraints.
        }
        
        (*gret)=(*func)(lamda,alpha, mydata);
        if (fabs( (*gret)-fp ) < EPS) break;
        fp=(*gret);
        
        printf("fget=%f fp=%f gg=%f \n", *gret, fp, gg);
    }
    if (its>=ITMAX) printf("\nUsed all iteration.\n");

    free(gdn);
    free(devr);
}


//Golden Section search
double golden(double *alpha,double ax,double bx,double cx,double *gret,double dnu,double tau,struct paradatanol adata1,struct paradatanol adata2,struct paradatanol adata3,struct paradatanol adata4,struct paradatanol adata5,struct paradatanol adata6,double (*f)(double *, int, int, int,double **),double tol){
	double f1[3],f2[3];
	double avef1,avef2; //the cv score which lambda will minimize
	double x0,x1,x2,x3;
	int temn1,temn2,temn3;
	int trmn1,trmn2,trmn3;
	double **trainingzdata1,**trainingzdata2,**trainingzdata3;
	double **zz1,**zz2,**zz3;

	x0=ax;
	x3=cx;
	if(fabs(cx-bx) > fabs(bx-ax)){
		x1=bx;
		x2=bx+C*(cx-bx);
	}
	else {
		x2=bx;
		x1=bx-C*(bx-ax);
	}
	

	temn1 = adata4.mn;
	zz1 = adata4.myxydata;

	temn2 = adata5.mn;
	zz2 = adata5.myxydata;

	temn3 = adata6.mn;
	zz3 = adata6.myxydata;

		
		trainingzdata1 = adata1.myxydata;   // value of z=y-x 
		
		trmn1 = adata1.mn;   //value of mn  
			
		trainingzdata2 = adata2.myxydata ;   //value of z=y-x
		
		trmn2 = adata2.mn;   //value of mn  
	
		
		trainingzdata3 = adata3.myxydata ;   // value of z=y-x 
		
		trmn3 = adata3.mn;   // value of mn  
	
			
		tggdmnl(alpha, x1,gret, tau, dnu, adata1, reguaucl, draucl); //estimate alpha from training

		f1[0]=(*f)(alpha,pp,temn1,GAMM,zz1); //initial value for function in testing data

		tggdmnl(alpha, x1,gret, tau, dnu, adata2, reguaucl, draucl); //estimate alpha from training

		f1[1]=(*f)(alpha,pp,temn2,GAMM,zz2); //initial value for function in testing data

		tggdmnl(alpha, x1,gret, tau, dnu, adata3, reguaucl, draucl); //estimate alpha from training

		f1[2]=(*f)(alpha,pp,temn3,GAMM,zz3); //initial value for function in testing data
	
		tggdmnl(alpha, x2,gret, tau, dnu, adata1, reguaucl, draucl);

		f2[0]=(*f)(alpha,pp,temn1,GAMM,zz1); //initial value for function

		tggdmnl(alpha, x2,gret, tau, dnu, adata2, reguaucl, draucl);

		f2[1]=(*f)(alpha,pp,temn2,GAMM,zz2); //initial value for function

		tggdmnl(alpha, x2,gret, tau, dnu, adata3, reguaucl, draucl);

		f2[2]=(*f)(alpha,pp,temn3,GAMM,zz3); //initial value for function

		avef1 = (f1[0] +f1[1] +f1[2])/3;
		avef2 = (f2[0] +f2[1] +f2[2])/3;

			while (fabs(x3-x1) > tol) {

				if(avef2 < avef1){
					SHFT3(x0,x1,x2,R*x1+C*x3);
			
					tggdmnl(alpha, x2,gret, tau, dnu,adata1, reguaucl, draucl);
					SHFT2(f1[0],f2[0],(*f)(alpha,pp,temn1,GAMM,zz1));
					tggdmnl(alpha, x2,gret, tau, dnu,adata2, reguaucl, draucl);
					SHFT2(f1[1],f2[1],(*f)(alpha,pp,temn2,GAMM,zz2));
					tggdmnl(alpha, x2,gret, tau, dnu,adata3, reguaucl, draucl);
					SHFT2(f1[2],f2[2],(*f)(alpha,pp,temn3,GAMM,zz3));

					avef1 = (f1[0] +f1[1] +f1[2])/3;
					avef2 = (f2[0] +f2[1] +f2[2])/3;

					printf("f1=%f f2=%f\n", avef1, avef2);
				}
				else {
					SHFT3(x3,x2,x1,R*x2+C*x0);
			
					tggdmnl(alpha, x1,gret, tau, dnu, adata1, reguaucl, draucl);
					SHFT2(f2[0],f1[0],(*f)(alpha,pp,temn1,GAMM,zz1));
					tggdmnl(alpha, x1,gret, tau, dnu, adata2, reguaucl, draucl);
					SHFT2(f2[1],f1[1],(*f)(alpha,pp,temn2,GAMM,zz2));
					tggdmnl(alpha, x1,gret, tau, dnu, adata3, reguaucl, draucl);
					SHFT2(f2[2],f1[2],(*f)(alpha,pp,temn3,GAMM,zz3));
					avef1 = (f1[0] +f1[1] +f1[2])/3;
					avef2 = (f2[0] +f2[1] +f2[2])/3;

					printf("f1=%f f2=%f\n", avef1, avef2);
				}
			}
	
			printf("f1=%f f2=%f\n", avef1, avef2);

			if(avef1 < avef2){
				testout4<<avef1<<endl;
				return x1;
			}
			else{
				testout4<<avef2<<endl;
				return x2;
			}


}


//main function and input data files
int main(int argc, char* argv[])
{

	ofstream testout3("select_lamda_golden.txt");

    int i = nn;
	string line;

	/***********Input function name is simup10n50.txt; need to be MODIFIED*/
	ifstream in("simup10n50.txt");

		double **allsp;
		allsp = (double **) malloc(nn*sizeof(double *));
		for(i=0;i<nn;i++)
			allsp[i]=new double[(pp+1)];

		int num_casesp=0;
		int num_controlsp=0;
		if (in.is_open()) {
		
		int j;
		for (i=0; i<nn; i++) {
			for (j=0; j<(pp+1); j++) {
				if (!in.eof()) {
					in>>allsp[i][j];
				}
			}
			if (allsp[i][0]==1.0)
				num_casesp++;
			else
				num_controlsp++;
		
		}
	}
	

		double tau[11] = {0,0.1,0.2,0.3,0.4,0.5,0.6,0.7,0.8,0.9,1.0};
		double **alpha, *dgval, gval, gval2, dnv;
		int k;


		 struct paradata alldata;
		 struct readdata adata;
		 double lamda;

		 adata.data = allsp;

	double **trainingydata, **trainingxdata, **trainingzdata1,**testydata,**testxdata,**testzdata1;
	double **trainingzdata2,**testzdata2,**trainingzdata3,**testzdata3;
	double xval;
	
	struct paradatanol alldatanoltr1;
	struct paradatanol alldatanoltr2;
	struct paradatanol alldatanoltr3;
	struct paradatanol alldatanolte1;
	struct paradatanol alldatanolte2;
	struct paradatanol alldatanolte3;


	int  j, trm,trn,trmn1,tem,ten,temn1,trmn2,temn2,trmn3,temn3; 
	int  last_control_testing,last_case_testing,last_trainingy,last_trainingx,last_testingy,last_testingx;

	vector<int> caseIndex, controlIndex;
	for(i = 0; i < num_controlsp; i++)
		controlIndex.push_back(i);
	random_shuffle(controlIndex.begin(), controlIndex.end());
	for(i=num_controlsp; i<nn; i++)
		caseIndex.push_back(i);
	random_shuffle(caseIndex.begin(), caseIndex.end());

	int control_testing = (int) ((double)num_controlsp/3); //three-fold
	int case_testing = (int) ((double)num_casesp/3);
	int numTesting = control_testing+case_testing;
	int numTraining = nn - numTesting;

	for (int round=0; round<3; round++) 
	{
		if (round ==2 ) 
		{ 
			last_control_testing = num_controlsp-((int) ((double)num_controlsp/3))*2;
			last_case_testing = num_casesp-((int) ((double)num_casesp/3))*2;
			numTesting = last_control_testing+last_case_testing;
			numTraining = nn - numTesting;
		}
		double ** training, **testing;
		testing = (double **) malloc(numTesting*sizeof(double *));
		for (i=0; i<numTesting; i++) 
			testing[i] = new double[(pp+1)];
		training = (double **) malloc(numTraining*sizeof(double *));
		for (i=0; i<numTraining; i++)
			training[i] = new double[(pp+1)];

		int nTraining=0;
		int nTesting=0;
		for (i=0; i<nn; i++) 
		{
			int control_upperbound, case_upperbound;
			if (round < 2) 
			{
				control_upperbound = (round+1)*control_testing;
				case_upperbound = num_controlsp+(round+1)*case_testing;
			} else 
			{
				control_upperbound = num_controlsp;
				case_upperbound = nn;
			}
			if (i>=round*control_testing && i<control_upperbound) 
			{
				for (int j=0; j<(pp+1); j++) {
					testing[nTesting][j] = allsp[controlIndex[i]][j];
				}
				nTesting++;
			} else if (i>=num_controlsp+round*case_testing && i<case_upperbound) {
				for (int j=0; j<(pp+1); j++) {
					testing[nTesting][j] = allsp[caseIndex[i-num_controlsp]][j];
				}
				nTesting++;
			} else if (i<num_controlsp) {
				for (int j=0; j<(pp+1); j++) {
					training[nTraining][j] = allsp[controlIndex[i]][j];
				}
				nTraining++;
			} else {
				for (int j=0; j<(pp+1); j++) {
					training[nTraining][j] = allsp[caseIndex[i-num_controlsp]][j];
				}
				nTraining++;
			}
			
		}

				
			int trainingy=num_casesp-case_testing;
			int trainingx=num_controlsp-control_testing;
			int testingy=case_testing;
			int testingx=control_testing;

			if (round ==2 ) {
				last_trainingy = num_casesp-last_case_testing;
				last_trainingx = num_controlsp-last_control_testing;
				last_testingy = last_case_testing;
				last_testingx = last_control_testing;
				trainingy = last_trainingy;
				trainingx = last_trainingx;
				testingy = last_testingy;
				testingx = last_testingx;
			}

			trainingydata = (double **) malloc(trainingy*sizeof(double *));
			for (i=0; i<trainingy; i++) 
				trainingydata[i] = new double[pp];
			trainingxdata = (double **) malloc(trainingx*sizeof(double *));
			for (i=0; i<trainingx; i++) 
				trainingxdata[i] = new double[pp];
			testydata = (double **) malloc(testingy*sizeof(double *));
			for (i=0; i<testingy; i++) 
				testydata[i] = new double[pp];
			testxdata = (double **) malloc(testingx*sizeof(double *));
			for (i=0; i<testingx; i++) 
				testxdata[i] = new double[pp];

			
			vector<int> trainingyIndex, trainingxIndex,testingyIndex, testingxIndex;
			for(i = 0; i < trainingy; i++){
				trainingyIndex.push_back(i);
			}
			for(i = 0; i < trainingx; i++){
				trainingxIndex.push_back(i);
			}
			for(i = 0; i < testingy; i++){
				testingyIndex.push_back(i);
			}
			for(i = 0; i < testingx; i++){
				testingxIndex.push_back(i);
			}


			trm=trn=0;
			for(i=0;i<numTraining;i++) {
					if(training[i][0]==-1)						
						trn++;
					
					else
						trm++;
					
			}


			for(i=0;i<trn;i++){
				for(j=0;j<pp;j++){
					trainingxdata[i][j]=training[trainingxIndex[i]][j+1];
				}
			}
			
			for(i=0;i<trm;i++){
				for(j=0;j<pp;j++){
					trainingydata[i][j]=training[(trainingx+trainingyIndex[i])][j+1];
				}
			}

			
			tem=ten=0;
			for(i=0;i<numTesting;i++) {
					if(testing[i][0]==-1) 
							ten++;
					
					else 
						tem++;
			}

			for(i=0;i<ten;i++){
				for(j=0;j<pp;j++){
					testxdata[i][j]=testing[testingxIndex[i]][j+1];
				}
			}
			
			for(i=0;i<tem;i++){
				for(j=0;j<pp;j++){
					testydata[i][j]=testing[(testingx+testingyIndex[i])][j+1];
				}
			}

			
			
			testout<<"round= "<<round<<endl;
				for (i=0; i<trm; i++) {
					for (int j=0; j<pp; j++)
						testout<<trainingydata[i][j]<<" ";
					testout<<endl;
				}
				testout<<endl<<endl<<endl;
				for (i=0; i<trn; i++) {
					for (int j=0; j<pp; j++)
						testout<<trainingxdata[i][j]<<" ";
						testout<<endl;
				}
				testout<<endl<<endl<<endl;
				for (i=0; i<tem; i++) {
					for (int j=0; j<pp; j++)
						testout<<testydata[i][j]<<" ";
						testout<<endl;
					}
				testout<<endl<<endl<<endl;
				for (i=0; i<ten; i++) {
					for (int j=0; j<pp; j++)
						testout<<testxdata[i][j]<<" ";
						testout<<endl;
				}
			

				if(round==0){
					trainingzdata1 = (double **) malloc(trm*trn*sizeof(double *));
					for (i=0; i<trm*trn; i++) 
						{
						trainingzdata1[i]= new double[pp];
						}	

					trmn1=0;
					for(i=0;i<trm;i++){
						for(j=0;j<trn;j++) {
							xval=0.0;
							for(k=0;k<pp;k++) {
								trainingzdata1[trmn1][k]=trainingydata[i][k]-trainingxdata[j][k];
								xval+=(trainingzdata1[trmn1][k])*(trainingzdata1[trmn1][k]);
								}
							if(xval!=0) for(k=0;k<pp;k++) trainingzdata1[trmn1][k] /= sqrt(xval);
						trmn1++;
						}
					}

				testzdata1 = (double **) malloc(tem*ten*sizeof(double *));
					for (i=0; i<tem*ten; i++) 
					{
					testzdata1[i]= new double[pp];
					}	

					temn1=0;
					for(i=0;i<tem;i++){
						for(j=0;j<ten;j++) {
							xval=0.0;
							for(k=0;k<pp;k++) {
								testzdata1[temn1][k]=testydata[i][k]-testxdata[j][k];
								xval+=(testzdata1[temn1][k])*(testzdata1[temn1][k]);
								}
						if(xval!=0) for(k=0;k<pp;k++) testzdata1[temn1][k] /= sqrt(xval);
						temn1++;
						}
					}
				}

				if(round==2){
					trainingzdata3 = (double **) malloc(trm*trn*sizeof(double *));
					for (i=0; i<trm*trn; i++) 
						{
						trainingzdata3[i]= new double[pp];
						}	

					trmn3=0;
					for(i=0;i<trm;i++){
						for(j=0;j<trn;j++) {
							xval=0.0;
							for(k=0;k<pp;k++) {
								trainingzdata3[trmn3][k]=trainingydata[i][k]-trainingxdata[j][k];
								xval+=(trainingzdata3[trmn3][k])*(trainingzdata3[trmn3][k]);
								}
							if(xval!=0) for(k=0;k<pp;k++) trainingzdata3[trmn3][k] /= sqrt(xval);
						trmn3++;
						}
					}

					testzdata3 = (double **) malloc(tem*ten*sizeof(double *));
					for (i=0; i<tem*ten; i++) 
					{
						testzdata3[i]= new double[pp];
					}	

					temn3=0;
					for(i=0;i<tem;i++){
						for(j=0;j<ten;j++) {
							xval=0.0;
							for(k=0;k<pp;k++) {
								testzdata3[temn3][k]=testydata[i][k]-testxdata[j][k];
								xval+=(testzdata3[temn3][k])*(testzdata3[temn3][k]);
								}
						if(xval!=0) for(k=0;k<pp;k++) testzdata3[temn3][k] /= sqrt(xval);
						temn3++;
						}
					}
				}
				if(round==1){
					trainingzdata2 = (double **) malloc(trm*trn*sizeof(double *));
					for (i=0; i<trm*trn; i++) 
						{
						trainingzdata2[i]= new double[pp];
						}	

					trmn2=0;
					for(i=0;i<trm;i++){
						for(j=0;j<trn;j++) {
							xval=0.0;
							for(k=0;k<pp;k++) {
								trainingzdata2[trmn2][k]=trainingydata[i][k]-trainingxdata[j][k];
								xval+=(trainingzdata2[trmn2][k])*(trainingzdata2[trmn2][k]);
								}
							if(xval!=0) for(k=0;k<pp;k++) trainingzdata2[trmn2][k] /= sqrt(xval);
						trmn2++;
						}
					}

					testzdata2 = (double **) malloc(tem*ten*sizeof(double *));
					for (i=0; i<tem*ten; i++) 
					{
						testzdata2[i]= new double[pp];
					}	

					temn2=0;
					for(i=0;i<tem;i++){
						for(j=0;j<ten;j++) {
							xval=0.0;
							for(k=0;k<pp;k++) {
								testzdata2[temn2][k]=testydata[i][k]-testxdata[j][k];
								xval+=(testzdata2[temn2][k])*(testzdata2[temn2][k]);
								}
						if(xval!=0) for(k=0;k<pp;k++) testzdata2[temn2][k] /= sqrt(xval);
						temn2++;
						}
					}
				}

		for(i = 0; i < numTraining; i++)
			delete training[i];
		free(training);
		for(i = 0; i < numTesting; i++)
			delete testing[i];
		free(testing);
		for(i = 0; i < trainingy; i++)
			delete trainingydata[i];
		free(trainingydata);
		for(i = 0; i < trainingx; i++)
			delete trainingxdata[i];
		free(trainingxdata);
		for(i = 0; i < testingy; i++)
			delete testydata[i];
		free(testydata);
		for(i = 0; i < testingx; i++)
			delete testxdata[i];		
		free(testxdata);

		}

			alldatanoltr1.gamma = GAMM;    //value of gamma  
		
			alldatanoltr1.myxydata = trainingzdata1;   //value of z=y-x 
		
			alldatanoltr1.mn = trmn1;   //value of mn  
	
			alldatanoltr1.p = pp;   //value of p

			alldatanoltr2.gamma = GAMM;    //value of gamma 
		
			alldatanoltr2.myxydata = trainingzdata2;   //value of z=y-x
		
			alldatanoltr2.mn = trmn2;   //value of mn 
	
			alldatanoltr2.p = pp;   //value of p 

			alldatanoltr3.gamma = GAMM;    //value of gamma 
		
			alldatanoltr3.myxydata = trainingzdata3;   //value of z=y-x
		
			alldatanoltr3.mn = trmn3;   //value of mn 
	
			alldatanoltr3.p = pp;   //value of p 

			alldatanolte1.gamma = GAMM;    //value of gamma 
		
			alldatanolte1.myxydata = testzdata1;   //value of z=y-x
		
			alldatanolte1.mn = temn1;   //value of mn
	
			alldatanolte1.p = pp;   //value of p 

			alldatanolte2.gamma = GAMM;    //value of gamma 
		
			alldatanolte2.myxydata = testzdata2;   //value of z=y-x
		
			alldatanolte2.mn = temn2;   //value of mn 
	
			alldatanolte2.p = pp;   //value of p 

			alldatanolte3.gamma = GAMM;    //value of gamma 
		
			alldatanolte3.myxydata = testzdata3;   //value of z=y-x
		
			alldatanolte3.mn = temn3;   //value of mn 
	
			alldatanolte3.p = pp;   //value of p 

    
		alpha = (double **) malloc(11*sizeof(double *));
		for(i=0;i<11;i++)
			alpha[i]=new double[pp];
		dgval = (double *) malloc(pp*sizeof(double));
		
		for(k=0;k<pp;k++) {
			dgval[k]=0.0;
		}
		for(i=0;i<11;i++){
			for(k=0;k<pp;k++) {
				alpha[i][k]=0.01*k/pp;
			}
		}

	
		for(int roundtau=0;roundtau<11;roundtau++){

			dnv=0.01;
			gval=0.0;
			gval2=0.0;

			lamda=golden(alpha[roundtau],0,60,100,&gval,dnv,tau[roundtau], alldatanoltr1,alldatanoltr2,alldatanoltr3,alldatanolte1,alldatanolte2,alldatanolte3,reguaucwol,1e-3);
					
			testout3 <<lamda<<endl;

		
			}
		for(i = 0;i < trmn1;i++)
			delete trainingzdata1[i];
		free(trainingzdata1);
		for(i = 0; i < temn1; i++)
			delete testzdata1[i];		
		free(testzdata1);
		for(i = 0;i < trmn2;i++)
			delete trainingzdata2[i];
		free(trainingzdata2);
		for(i = 0; i < temn2; i++)
			delete testzdata2[i];		
		free(testzdata2);
		for(i = 0;i < trmn3;i++)
			delete trainingzdata3[i];
		free(trainingzdata3);
		for(i = 0; i < temn3; i++)
			delete testzdata3[i];		
		free(testzdata3);

		for(i = 0; i < 11; i++)
			delete alpha[i];		
		free(alpha);
		free(dgval);
		for(i = 0; i < nn; i++)
			delete allsp[i];		
		free(allsp);
		


		testout.close();
		testout3.close();
		testout4.close();
		
	 
    return 0;
}
